# Supplementary material for: Combined image and genomic analysis of high-grade serous ovarian cancer reveals PTEN loss as a common driver event and prognostic classifier
Source: Genome Biol. 2014 Dec 17;15(12):526. doi: 10.1186/s13059-014-0526-8 (PMC4268857; doi:10.1186/s13059-014-0526-8)
Supplement: Additional file 2 — Supplementary Tables. Pathological and clinical data from SEARCH, NOT and Hanrahan cohorts. NOT, Nottingham Ovarian Cancer Study; SEARCH, Study of Epidemiology and Risk Factors in Cancer Heredity. [file 13059_2014_526_MOESM2_ESM.xlsx]

## Sheet: Sup. Table 1 SEARCH
Supplementary table 1 - Clinical data, histology, BRCA1 germline mutations, ER, PR and PTEN status in the SEARCH cohort
PatientID	Germline BRCA mut	Grade	Consensus Grade	Stage	Age At Diagnosis	Months To Entry	Menopause Status At Diagnosis	Month To Status	Vital Status	HISTOLOGY	Estrogen Receptor	Progesterone Receptor	PTEN IHC	PTEN IF	AR IHC
OC0003	Tested	1	1	1	64	27	2	53.3	1	EOC	1	1	heterogeneous	positive	1
OC0004	Tested	8	7	1	57	36.3	2	188.7	0	CCOC	0	0	negative	negative	0
OC0006	Tested	2	2	4	67	22	2	24.3	1	HGSC	2	0	weak	weak	0
OC0007	NotTested	8	7	1	59	54.2	2	204.4	0	MOC					9
OC0011	Tested	1	1	1	50	35.2	1	186.6	0	EOC	2	1	positive	negative	0
OC0014	Tested	3	2	3	47	35.9	2	47.4	1	HGSC	1	1	positive	heterogeneous	1
OC0019	Tested	3	2	2	60	19.2	2	172.3	0	HGSC				positive	2
OC0020	Tested	3	2	3	65	54.5	2	95.2	1	HGSC	2	2	positive	positive	2
OC0025	Tested	2	2	3	66	20.7	2	103.9	1	HGSC	1	0	weak	negative	1
OC0029	Tested	2	2	2	55	36.1	2	124.3	1	HGSC	1	0	heterogeneous	weak	2
OC0038	Tested	3	2	3	45	95.1	1	248.7	0	HGSC			heterogeneous	heterogeneous	9
OC0052	Tested	2	2	1	35	75.6		75.6	1	Mixed or Other	0	1	positive	weak	2
OC0058	Tested	2	2	1	71	28.7	2	179	1	Mixed or Other	2	0	positive	weak	1
OC0069	Tested	2	2	1	46	26.7	1	175.8	0	HGSC	2	1	positive	positive	2
OC0073	Tested	8	1	1	59	36.1	2	188.1	0	LGSC				heterogeneous	9
OC0081	BRCA2	1	1	1	52	24.1	1	163	1	EOC	2	0	positive	weak	2
OC0086	Tested	2	7	1	59	27.9	2	181.7	0	CCOC	0	0	heterogeneous	negative	0
OC0088	Tested	2	7	1	45	16.7	1	169.5	0	MOC			positive	positive	9
OC0093	Tested	8	7	1	73	78.7	2	159.3	1	MOC			weak	negative	0
OC0096	Tested	3	2	1	70	16.7	2	70.2	1	HGSC	2	2	weak	negative	1
OC0103	Tested	3	2	2	50	23.2	1	66.2	1	HGSC	0	0	heterogeneous	negative	2
OC0112	Tested	3	2	3	58	33	2	79.8	1	HGSC	1	1	negative	weak	0
OC0113	Tested	2	1	2	68	22.3	2	26.4	1	LGSC					0
OC0116	Tested	8	2	3	53	32	1	95.9	1	HGSC				weak	1
OC0118	Tested	1	1	1	33	37.1	1	188.1	0	EOC	2	2	negative	negative	0
OC0119	Tested	2	7	1	25	75.9	1	223.7	0	MOC	0	0	positive	negative	0
OC0122	Tested	3	2	4	48	25.5	1	54.1	1	HGSC	0	0	weak	weak	2
OC0130	BRCA2*	8	2	1	60	32	2	185.3	0	HGSC	0	1	positive	positive	0
OC0133	Tested	8	7	3	69	29.4	2	36.5	1	MOC					9
OC0145	Tested	2	2	1	50	33.6	1	187.6	0	EOC				weak
OC0148	Tested	2	2	2	67	21.7	2	121.1	1	HGSC	0	0	negative	heterogeneous	0
OC0149	Tested	1	7	1	57	83.2		236.6	0	MOC			negative	negative
OC0154	Tested	3	2	3	55	37.3	2	55.6	1	HGSC					9
OC0157	Tested	8	8	1	44	35.4	1	188.6	0	EOC			negative
OC0161	BRCA2	3	2	3	49	25.7	1	40	1	HGSC	1	2	negative	negative	1
OC0163	Tested	2	2	3	60	24.6	2	86.6	1	HGSC	1	1	weak	weak	1
OC0165	Tested	8	8	1	59	31.2	1	186	0	EOC			negative	negative	1
OC0166	Tested	8	1	2	48	21.7	1	30.7	1	LGSC	2	1	positive	heterogeneous	2
OC0167	Tested	2	2	1	60	71.3	2	179.4	0	EOC					9
OC0169	Tested	8	2	3	61	42.2	2	195	0	HGSC	2	2	positive	positive	2
OC0176	Tested	3	7	1	54	11.9	1	157.7	1	CCOC	0	0	weak	negative	0
OC0177	Tested	2	2	3	61	22.9	2	27.3	1	HGSC	2	0	negative	negative	2
OC0187	Tested	8	8	2	66	41.2	2	96.1	1	EOC				weak	0
OC0197	Tested	8	7	1	61	22.1	2	175.7	0	CCOC	0	0	negative	negative	0
OC0199	Tested	8	7	1	70	36	2	198.9	1	CCOC	0	0	positive	weak	0
OC0203	Tested	1	1	1	41	29.2	2	179.1	0	EOC	1	2	negative	negative	0
OC0211	Tested	8	2	1	44	211.1	1	360.7	0	HGSC	1	1	positive	weak	2
OC0212	Tested	2	2	2	72	75.9	2	233.8	1	EOC	9	2	negative	negative	0
OC0213	Tested	2	2	3	52	194.6	1	347.6	0	EOC					9
OC0224	Tested	2	7	1	69	78.7	2	226	0	MOC	9	0	negative	negative	0
OC0230	Tested	8	7	1	45	169.8	1	316.5	0	CCOC	9	0	positive	weak	0
OC0232	Tested	8	2	1	39	162.3	1	309.7	0	HGSC	9	1	heterogeneous		1
OC0242	Tested	8	2	1	70	42.1	2	117	1	HGSC	0	0	weak	negative	0
OC0244	Tested	2	7	1	31	47.6	1	199.5	0	MOC	0	0	positive	weak	0
OC0247	Tested	8	8	1	73	122.9	2	147.5	1	EOC			weak	weak	2
OC0248	Tested	3	2	1	58	121.9	2	180.4	1	HGSC			weak	weak	0
OC0254	Tested	3	2	1	61	125.7	2	153.7	1	EOC	1	1	negative	negative	0
OC0255	Tested	2	2	1	54	131.3	1	281.4	0	EOC	2	2	negative	negative	0
OC0265	Tested	3	2	2	43	122.9	1	272.8	0	HGSC	0	0			9
OC0266	Tested	2	7	1	64	118.7	2	267.9	0	CCOC	0	0		negative	0
OC0268	Tested	2	2	1	48	117.7	1	274.5	1	EOC	1	2	negative	negative	0
OC0282	Tested	3	2	3	57	87.5	2	240.9	0	HGSC				negative	2
OC0283	BRCA2*	2	2	3	64	84.7	2	237.8	0	HGSC			weak	weak	2
OC0285	Tested	8	2	2	66	85.4	2	123	1	HGSC			negative	negative	2
OC0286	Tested	1	1	1	47	97.4	1	246.2	0	EOC	2	2	negative	negative	2
OC0288	Tested	3	2	2	60	88.1	2	106.6	1	EOC	1	2	negative	negative	1
OC0292	Tested	2	7	1	60	92.9	2	245.1	0	CCOC	0	0	negative	negative	0
OC0293	Tested	2	7	2	62	82.2	2	232.5	0	CCOC	0	0	positive	negative	0
OC0296	Tested	8	7	1	67	92.2	2	243.4	0	CCOC	0	0	weak	negative	0
OC0297	Tested	8	2	3	55	80.4		201.6	1	HGSC	0	0	negative	negative	2
OC0302	Tested	8	8	1	66	83.1	2	228.6	0	EOC	1	2	weak	negative	0
OC0303	Failed	2	7	1	71	75.6		231.7	1	MOC	2	2	positive	weak	1
OC0306	Tested	1	2	3	54	76.7	1	98.5	1	HGSC	0	1	positive	heterogeneous	2
OC0314	Tested	2	2	3	48	82.4		236.2	0	HGSC			negative	weak	2
OC0316	Tested	8	2	1	64	75.1	2	83.3	1	HGSC					2
OC0319	Tested	8	2	4	58	85.9	1	136.7	1	HGSC			negative	negative	0
OC0327	Tested	2	7	3	57	78.9	2	231.1	0	CCOC	0	0	positive	negative	0
OC0332	Tested	8	7	2	67	71.5	2	223.5	0	CCOC	0	0	positive	negative	0
OC0338	Tested	2	2	4	48	68.5	1	89.4	1	HGSC	1	0	negative	negative	1
OC0339	Tested	2	2	1	65	72.3	2	222.3	0	EOC	2	2	negative	negative	0
OC0340	Tested	1	1	1	60	69.5		214.9	0	LGSC	0	0	weak	heterogeneous	2
OC0347	Tested	2	2	1	53	80.3	1	230.3	0	HGSC			negative	negative	2
OC0350	Tested	2	7	1	59	66.6	2	148.7	1	MOC	0	0	heterogeneous	heterogeneous	0
OC0360	BRCA2	3	2	2	50	76.7	1	180.8	1	HGSC	2	1	negative	negative	2
OC0361	Tested	8	7	1	46	86.1	1	235.4	0	CCOC	0	0	negative	weak	0
OC0365	Tested	8	2	1	72	75	2	132.3	1	HGSC	0	0		positive	9
OC0366	Tested	2	2	1	61	82.1	2	88.3	1	HGSC	2	0	weak	weak	2
OC0367	Tested	8	7	1	53	62.5	2	213.6	0	CCOC	0	0	weak	weak	0
OC0368	Tested	8	7	1	65	97.9	2	248.2	0	CCOC	0	0	negative	negative	0
OC0369	Tested	8	7	1	50	61.9	1	211.8	0	CCOC	0	0	weak	weak	0
OC0374	Tested	2	2	1	54	60.5	1	89.2	1	EOC	0	0	positive	weak	0
OC0377	Tested	2	2	1	57	60.6	2	210.6	0	HGSC	2	0	weak	weak	0
OC0379	Tested	8	2	3	60	64.4	2	78.6	1	HGSC	2	1	negative	negative	1
OC0381	Tested	8	7	1	67	68.3	2	103.8	1	CCOC			negative	negative
OC0384	Tested	2	2	1	56	57.8	1	208.8	0	EOC	2	0	positive	weak	1
OC0387	Tested	8	2	1	53	52.4	1	203.6	0	HGSC	2	2	negative	weak	1
OC0390	Tested	8			55	70.9	2	71.8	1	Mixed or Other	0	0	positive	positive	0
OC0403	Tested	8	7	2	44	68	1	219.2	0	CCOC
OC0405	Tested	8	8	1	60	58.2	2	160.7	1	EOC	2	2	positive	positive	2
OC0406	Tested	8	7	1	56	64.9	2	218.3	0	CCOC			negative	negative	1
OC0407	Tested	3	7	1	52	57.7	2	209.4	0	CCOC	0	0	negative	negative	0
OC0423	Tested	2	7	1	48	50.6	1	59.8	1	MOC			heterogeneous		0
OC0430	Tested	8	8	1	45	63.3	1	212.8	0	EOC	2	2	negative	negative	0
OC0432	Tested	1	1	1	52	63.4	1	213.3	0	LGSC	2	0	negative	negative	2
OC0436	Tested	2	2	1	57	55.8	2	203.9	0	EOC	0	1	negative	negative	0
OC0437	BRCA1*	8	2	3	46	57.4	1	98.5	1	HGSC	2	0	weak	weak	0
OC0438	Tested	8	7	1	44	84.9	1	234.6	0	MOC	0	0	positive	positive	0
OC0442	Tested	2	2	1	59	50.8	2	52.6	1	EOC	2	2	heterogeneous	positive	1
OC0448	Tested	8	2	1	45	42.5		191.9	0	HGSC	2	1	negative	negative	2
OC0451	Tested	8	7	1	38	41.6	1	191.7	0	MOC	2	1	positive	positive	1
OC0454	Tested	2	2	1	38	40.7	1	191	0	EOC	2	2	positive	weak	0
OC0458	Tested	8	7	1	54	60.2	2	210.6	0	CCOC	0	0	positive	positive	0
OC0459	Tested	3	2	1	61	47.8	2	72.3	1	HGSC			heterogeneous	heterogeneous	0
OC0460	Tested	3	2	2	46	55.7	1	206.7	0	HGSC	2	0	positive	positive	1
OC0463	Tested	2	2	1	60	52.9	2	201.9	0	EOC				positive	2
OC0467	Tested	8	7	1	63	94.5	2	209.9	1	CCOC			negative	negative	0
OC0470	Tested	8	7	1	39	51.3	1	204.4	0	CCOC					9
OC0473	BRCA1	3	2	1	35	57.3		106.4	1	HGSC			weak	weak	2
OC0474	Tested	2	2	1	56	59.7	2	180.7	1	EOC			weak	weak	0
OC0479	Tested	1	1	2	29	51.1	1	204	0	EOC			negative	positive	0
OC0483	Tested	8	7	1	63	46.5	2	199.8	0	MOC			negative	negative	0
OC0485	Tested	1	1	1	49	46.4		199.1	0	EOC			weak	weak
OC0488	Tested	1	7	1	39	34.9	1	188	0	MOC			positive
OC0490	Tested	1	7	1	56	47.4	2	200.2	0	MOC	9	9	negative		0
OC0499	Tested	2	2	2	57	46.6	2	152.3	1	EOC	2	2	weak	weak	2
OC0503	BRCA2*	3	2	2	50	53.3	1	179.7	1	HGSC	1	2	weak	heterogeneous	1
OC0509	Tested	3	2	1	48	46.2	1	196.1	0	EOC	0	0	weak	weak	1
OC0511	Tested	1	1	1	49	49.6	1	198.4	0	Mixed or Other
OC0521	Tested	2	2	1	58	41.2	2	193.4	0	EOC			negative	negative
OC0523	Tested	3	2	1	56	37.9	2	189.4	0	HGSC	0	0	positive	weak	0
OC0528	Tested	3	2	3	53	28.8	1	58.5	1	HGSC					9
OC0529	Tested	3	7	1	48	35.4	1	186.6	0	CCOC	0	0	negative	negative	0
OC0534	Tested	8	7	3	50	32.9	1	184	0	CCOC	0	0	negative	negative	0
OC0538	Tested	1	7	1	66	70	2	185.7	0	MOC					9
OC0540	Tested	2	2	1	50	36.3	2	156.3	0	HGSC					9
OC1227	Tested	3	7	1	55	6.9	2	25.5	1	CCOC	0	0	weak	weak	0
OC1455	Tested	2	2	1	64	4.8	2	69.2	1	EOC	2	2	positive	positive	2
OC1456	NotTested	8	2		70	4.9	2	83.1	1	HGSC				heterogeneous	2
OC1618	Tested	8	2	3	46	14.3	1	50.3	1	HGSC	2	0	negative	weak	2
OC1620	Tested	8	8	1	58	32.9	2	152.4	0	Mixed or Mixed or Other	2	0	positive	positive	0
OC1624	Tested	3	2	4	59	14.6	2	22.9	1	HGSC			weak	positive	2
OC1654	Tested	3	2	3	56	19.1	2	22.7	1	HGSC			weak		9
OC1662	Tested	3	2	3	59	37.4	2	70.9	1	HGSC	2	1	weak	weak	2
OC1684	Tested	3	2	2	48	34.9	1	172.6	0	HGSC	0	2	negative	negative	2
OC1693	Tested	3	2	3	68	33.3	2	48.6	1	HGSC	2	1	negative	weak	0
OC1694	BRCA1	3	2	3	50	33.7	1	92.4	1	HGSC			weak	heterogeneous	1
OC1710	NotTested	7	7	1	34	34.5	1	170.6	0	MOC				positive	0
OC1735	Tested	8	7	1	43	31.5	1	168.7	0	CCOC				positive	0
OC1743	Tested	8	8	1	52	31.9	2	168.2	0	EOC				heterogeneous	2
OC1747	Tested	2	7	1	60	31.2	2	114.6	1	CCOC	0	0	negative	negative	0
OC1748	Tested	2	2	1	40	31	1	168.4	0	EOC	2	2	weak	weak	0
OC1752	BRCA2	2	2	3	65	31.2	2	46.5	1	HGSC	2	0	weak	weak	0
OC1758	Tested	2	2	2	65	31.3	2	167.3	0	Mixed or Mixed or Other	2	1	positive	weak	2
OC1764	Tested	3	2	2	60	31.8	2	167.9	0	HGSC	2	0	weak	weak	2
OC1774	Tested	8	8	3	51	29	2	33.9	1	Mixed or Mixed or Other	2	0	positive	heterogeneous	2
OC1788	Tested	1	1	1	35	31.5	1	167.6	0	EOC	2	2	negative	negative	1
OC1790	Tested	8	7	1	63	12	2	105.8	1	MOC					9
OC1791	Tested	2	2	2	63	28.7	2	40.6	1	EOC	2	1	positive	weak	1
OC1793	Tested	8		1	51	29.6	1	110.3	1	Mixed or Other	2	0	negative	negative	0
OC1798	Tested	3	2	1	53	28.2	1	165.4	0	HGSC	0	0	negative	negative	2
OC1809	Tested	1	1	3	66	47.4	2	164.6	0	LGSC					0
OC1811	Tested	1	1	1	54	29.7	1	71.1	1	EOC
OC1821	Tested	3	2	3	51	28.1	1	29.8	1	HGSC	0	0	negative	negative	1
OC1822	Tested	2	7	1	70	42.7	2	163.9	0	MOC	1	1	weak	weak	0
OC1824	Tested	8	8	4	66	28.6	2	164.4	0	EOC	2	2	negative	negative	0
OC1826	Tested	3	2	3	55	28.3	2	33.8	1	HGSC			positive	heterogeneous	0
OC1830	Tested	8		3	64	28.1	2	34.9	1	Mixed or Other	1	0	positive	weak	2
OC1831	Tested	2	2	2	43	26.2	1	163.6	0	EOC			weak	weak
OC1833	Tested	8	8	1	58	26.2	2	163.4	0	EOC	1	0	negative	negative	1
OC1851	Tested	2	2	3	51	26.7	2	52.9	1	HGSC	1	2	heterogeneous	heterogeneous	2
OC1852	Tested	1	1	1	53	26.6	2	163.4	0	LGSC	9	9			9
OC1853	Tested	2	7	1	61	29.2	2	163	0	MOC	0	0	positive	positive	0
OC1856	Tested	8	2	1	50	26.6	1	162.3	0	HGSC	2	2	positive	positive	2
OC1857	Tested	2	2	1	51	26.4	1	78.2	1	EOC	2	1	weak	negative	0
OC1858	Tested	3	2	4	61	26.2	2	56	1	HGSC	1	0	weak	weak	0
OC1861	Tested	1	1	1	53	27	2	162	0	EOC			weak
OC1873	Tested	8	7	1	46	25.7	1	81.9	1	CCOC	0	0	positive	weak	0
OC1883	Tested	2	2	1	63	24.2	2	160.3	0	EOC	2	2	weak	weak	2
OC1888	Tested	3		1	35	23.5	1	159.7	0	Mixed or Other			positive	positive	1
OC1894	Tested	3	2	3	44	22.8	1	75.2	1	HGSC			heterogeneous	heterogeneous	9
OC1900	Tested	2	2	3	71	23.7	2	48.2	1	HGSC			weak	negative	2
OC1910	Tested	2	2	2	59	23.6	2	61.9	1	Mixed or Other			weak	positive	0
OC1912	Tested	2	2	1	52	24.9	2	158.5	0	Mixed or Mixed or Other	2	1	negative	negative	0
OC1935	NotTested	8	8	2	58	20.3	2	156.3	0	EOC	2	2	weak	weak	2
OC1940	Tested	2	2	1	48	18.7	1	154.5	0	EOC	0	0	negative	negative	0
OC1946	Tested	1	1	3	49	19.3	1	161.3	1	LGSC	2	2	positive	positive	2
OC2526	Tested	8	7	1	47	34.5		151.1	0	CCOC			weak	weak	0
OC2533	Tested	2	7	1	65	33.2	2	151.9	0	CCOC	0	0	negative	negative	0
OC2534	Tested	3	2	4	59	33.3	2	45.4	1	HGSC	1	0	negative	negative	0
OC2536	NotTested	7	7	1	57	31.1		98.5	1	LGSC	2	2	positive	positive	2
OC2538	Tested	8	2		61	33	2	129.6	1	HGSC	2	0	positive	positive	2
OC2539	Tested	2	2	2	54	32.5	1	152	0	HGSC	2	2	heterogeneous	positive	2
OC2540	Tested	2	2	2	32	32.1	1	151.9	0	HGSC	1	0	weak	weak	0
OC2547	Tested	1	1	3	46	28.5	1	149.2	0	LGSC			heterogeneous	heterogeneous	2
OC2559	Tested	1	1	1	56	36.5		148.9	0	LGSC	0	0	weak	weak	0
OC2562	Tested	3	2	1	64	31.4	2	149.4	0	EOC	0	0	weak	weak	0
OC2564	Tested	8	7	1	68	27.6	2	37.7	1	CCOC			weak	weak	1
OC2565	Tested	3	2	1	53	30.4	1	148.5	0	HGSC				weak	2
OC2574	Tested	2	2	1	44	28	1	148	0	HGSC	1	1	negative	weak	2
OC2575	Tested	8	7	1	57	28.1	2	143	1	CCOC	0	1	weak	weak	0
OC2576	Tested	8	7	1	57	27.2	2	147.9	0	CCOC	0	0	heterogeneous	negative	0
OC2582	Tested	3	2	1	58	27	2	146.7	0	HGSC				weak	1
OC2583	Tested	8	7	1	68	27.3		147.9	0	MOC	0	0	heterogeneous	negative	2
OC2584	Tested	2	2	1	42	35.8	1	147.6	0	EOC			weak	positive	2
OC2592	Tested	1	7	2	67	30.6	2	146.7	0	CCOC	0	0	weak	weak	0
OC2595	Tested	8	8	2	60	26	2	56.2	1	EOC	2	0	negative	negative	0
OC2612	Tested	3	2	3	58	24.3	2	28	1	Mixed or Mixed or Other	2	2	positive	weak	2
OC2614	Tested	8	1	1	65	25.5	2	126.5	1	LGSC	2	2	weak	weak	2
OC2617	Tested	3	2	2	55	24.6	2	143.6	0	EOC	2	2	weak	negative	2
OC2620	Tested	3	2	1	57	24.4	2	144.3	0	HGSC	0	0	heterogeneous	heterogeneous	0
OC2623	Tested	4	2	4	60	22.4	2	53.2	1	HGSC	1	0	weak	weak	0
OC2626	Tested	2	2	3	44	31.1	1	151.8	0	EOC	2	2	positive	positive	1
OC2640	Tested	2	2	3	53	21.7	2	32.1	1	HGSC	1	0	negative	negative	1
OC2643	Tested	1	1	1	52	21.9	1	141.6	0	EOC	2	2	negative	negative	1
OC2648	NotTested	3	2	1	46	27.2		141.7	0	HGSC	1	1	weak	weak	2
OC2655	NotTested	7	7	1	50	26.3	1	142	0	LGSC	2	1	positive	positive	2
OC2657	Tested	8	1	1	56	19.8	2	140.2	0	LGSC	2	2	weak	heterogeneous	2
OC2658	Tested	2	2	1	39	22.6	1	140.7	0	EOC	2	0	weak	negative	0
OC2662	Tested	8	7	1	48	19.2	1	77.6	1	CCOC	0	0	negative	negative	0
OC2664	Tested	1	1	1	60	22.6	2	79.2	1	EOC	0	0	weak	weak	0
OC2669	Tested	2	2	3	65	22.6	2	36.1	1	HGSC	0	0	weak	weak	0
OC2670	Tested	2	2	2	34	19.2	1	139.7	0	EOC	1	2	negative	negative	0
OC2675	Tested	8	8	3	51	19.5	1	84.5	1	EOC	2	0	negative	weak	2
OC2683	Tested	2	2	3	48	20.2	2	24.2	1	HGSC	2	0	positive	weak	0
OC2690	Tested	3	2	2	44	17.9	1	137.7	0	HGSC	1	1	weak	weak	2
OC2691	Tested	2	2	1	54	18.4	1	139.1	0	EOC			weak	positive
OC2694	Tested	3	2	3	50	19.6	1	47.6	1	HGSC	2	0	positive	positive	2
OC2695	Tested	3	2	2	49	14.7	1	75.1	1	HGSC	1	0	heterogeneous	heterogeneous	1
OC2732	Tested	2	2	1	56	58.9	2	76.9	1	EOC	0	0	heterogeneous	negative	0
OC2743	NotTested	7	7	1	47	58.5	1	177.8	0	LGSC	2	1	positive	positive	2
OC2745	Tested	3	7	1	58	56.2	2	176.4	0	CCOC	0	0	positive	positive	0
OC2754	Tested	3	2	3	64	32.7	2	47.6	1	HGSC	2	0	negative	negative	0
OC2766	Tested	3	2	3	50	33.7	1	44.7	1	HGSC	1	2	weak	negative	0
OC2771	Tested	3	2	3	54	34.3	2	154.4	0	HGSC			heterogeneous	positive	0
OC2775	Tested	3	7	3	49	40.2	2	156.6	0	CCOC	0	0	positive	positive	0
OC2776	Tested	3	2	4	50	34	1	83.3	1	HGSC	2	0	weak	weak	2
OC2778	Tested	3	2	2	57	43.7	2	93.8	1	Mixed or Other	2	0	positive	weak	2
OC2782	Tested	3	2	4	67	41.6	2	49	1	HGSC	0	0	positive	positive	0
OC2788	BRCA2	3	2	1	59	36.2	2	155.5	0	EOC			negative	negative
OC2791	Tested	2	2	1	48	50.4	1	171.2	0	EOC	2	2	positive	positive	2
OC2811	Tested	3	2	3	59	40.5	2	121.1	1	HGSC	2	0	negative	weak	0
OC2812	Tested	3	2	4	51	40.3	1	160.4	0	HGSC	0	0	negative	negative	0
OC2879	Tested	3	2	4	31	32.9	1	37.7	1	HGSC	9	0	weak	weak	2
OC2884	Tested	2	2	1	46	33.1	1	146.7	0	EOC	0	0	weak	weak	1
OC2911	Tested	3	2	3	51	29		37.6	1	HGSC	2	0	positive	weak	0
OC2971	Tested	8	8	1	60	22.5	2	139	0	Mixed or Mixed or Other	1	1	weak	negative	2
OC2982	NotTested	7	7	1	45	19.3		75.7	1	MOC			weak	weak
OC3092	BRCA1	3	2	3	47	37.4	1	142.6	0	HGSC	1	0	positive	positive	2
OC3102	Tested	3	2	1	44	33	2	145.1	0	EOC	0	0	weak	positive	0
OC3105	Tested	3	2	1	53	27.4	1	140.9	0	EOC	0	0	weak	weak	0
OC3106	BRCA2	2	2	1	50	25.1		139.1	0	HGSC	1	1	weak	weak	2
OC3117	Tested	8	7	1	53	23.1	2	127.2	0	CCOC			positive
OC3120	NotTested	7	7	1	51	40.3	1	152.7	0	LGSC	2	0	heterogeneous	heterogeneous	2
OC3121	Tested	3	2	3	63	30.4	2	50.1	1	HGSC	9	9	heterogeneous	heterogeneous	9
OC3122	Tested	2	2	1	49	27.8	1	136.8	0	Mixed or Mixed or Other	0	0	positive	positive	0
OC3129	BRCA1	3	2	1	51	20.3	2	129.7	0	HGSC	0	0	negative	negative	0
OC3136	Tested	3	2	3	62	28.1	2	77.9	1	HGSC	1	0	negative	negative	1
OC3142	Tested	2	2	3	58	21	2	26	1	HGSC	1	1	weak	weak	2
OC3143	Tested	3	2	3	59	20.6	2	23.7	1	HGSC	2	0	weak	weak	0
OC3145	Tested	8	7	1	62	20.4	2	129.6	0	CCOC	0	0	negative	negative	0
OC3146	Tested	3	7	1	51	18	1	127.4	0	MOC	0	0	positive	weak	0
OC3148	Tested	3	2	2	57	19.8	2	128.9	0	HGSC	1	1	heterogeneous	heterogeneous	0
OC3150	NotTested	8	1	1	54	26.9	1	136.1	0	LGSC	2	1	heterogeneous	positive	2
OC3151	BRCA1	2	2	3	36	31.5	1	86.1	1	HGSC	1	1	weak	weak	0
OC3154	Tested	3	2	1	52	20.6	2	129.6	0	HGSC	0	0	positive	positive	2
OC3156	Tested	2	2	4	67	20.5	2	129.4	0	Mixed or Mixed or Other	2	1	weak	negative	2
OC3157	Tested	3	2	1	54	28.7	1	128.2	1	EOC	1	1	positive	positive	2
OC3164	NotTested	7	7		59	29.2	2	137.9	0	LGSC	2	2	positive	positive	2
OC3165	Tested	3	2	4	53	20	1	128.5	0	HGSC	9	9			1
OC3166	Tested	2	7	1	43	52.2	1	161.3	0	MOC	0	0	positive	positive	0
OC3168	Tested	8	8	1	48	31.8	1	140.3	0	Mixed or Other	2	1	positive	positive	2
OC3174	NotTested	7	7	1	63	19.1	2	128.3	0	MOC	0	0	negative	positive	0
OC3175	Tested	3	2	3	65	11.8	2	15.9	1	HGSC	1	1	weak	weak	0
OC3190	Tested	3	2	4	68	11.2	2	33.9	1	HGSC	1	0	negative	negative	0
OC3193	Tested	3	2	3	67	19.2	2	35.8	1	HGSC	2	0	negative	negative	0
OC3198	Tested	1	7	3	58	19.9	2	22.1	1	MOC	9	0	positive	weak	0
OC3204	Tested	1	1	1	68	30.2	2	138.5	0	LGSC	0	1			9
OC3208	Tested	3	2	3	62	20.7	2	28.2	1	HGSC	2	1	negative	negative	0
OC3213	Tested	3	2	3	65	24.3		53.4	1	HGSC	0	0	positive	positive	0
OC3214	Tested	3	2	2	60	22.3	2	131	0	HGSC	2	0	negative	negative	1
OC3215	BRCA2	3	2	3	43	25.7		29	1	HGSC	2	0	heterogeneous	heterogeneous	0
OC3217	Tested	2	7	4	42	16.2	1	27	1	CCOC	0	0	weak	negative	0
OC3218	Tested	3	2	3	59	26.8	2	43.8	1	HGSC	2	0	negative	negative	1
OC3219	Tested	8	7	1	59	24.3	2	131.4	0	MOC	2	1	negative	negative	1
OC3222	Tested	3	2	3	61	20.2	2	30.8	1	HGSC	2	2	negative	negative	2
OC3224	Tested	3	2	2	48	28.3		78.3	1	HGSC	1	0	positive	weak	1
OC3225	Tested	2	7	3	65	17.7	2	123	0	MOC	0	0	heterogeneous	negative	0
OC3226	Tested	3	2	1	62	15.1		110.4	1	EOC	1	0	positive	weak	1
OC3227	Tested	3	2	3	60	11.4	2	45.6	1	HGSC	2	0	weak	heterogeneous	1
OC3228	Tested	1	7	3	57	11.2	2	37.1	1	MOC	0	0	heterogeneous	weak	0
OC3233	Tested	2	7	1	56	26	1	131.8	0	MOC	1	1	weak	negative	0
OC3234	BRCA1	3	2	3	65	23.7	2	36.9	1	HGSC			weak	positive	2
OC3237	Tested	2	7	1	46	34.4	1	129.5	1	CCOC	0	0	positive	weak	0
OC3238	Tested	3	2	3	51	32.8	1	138.1	0	EOC	2	0	heterogeneous	heterogeneous	2
OC3239	Tested	3	2	3	63	36.9	2	96.6	1	HGSC	1	1	heterogeneous	heterogeneous	2
OC3244	Tested	3	2	3	57	32.8	2	43.6	1	HGSC	0	0	positive	positive	2
OC3245	Tested	3	2	2	55	32.8	1	77.5	1	EOC	2	0	negative	negative	2
OC3248	Tested	2	2	1	60	20.8	2	125.8	0	EOC	1	2	negative	negative	1
OC3249	Tested	2	2	3	57	24.8	2	45.4	1	HGSC	0	0	positive	weak	0
OC3252	Tested	8	8	1	52	19.4	1	123.2	0	Mixed or Mixed or Other	0	0	heterogeneous	negative	0
OC3254	Tested	3	2	1	58	16.1	2	120.9	0	EOC	1	1	weak	weak	2
OC3255	Tested	8	7	1	60	14.5		119.9	0	CCOC	0	0	negative	negative	2
OC3261	Tested	8	8	3	66	7	2	22.5	1	Mixed or Mixed or Other	0	0	weak	negative	0
OC3262	Tested	3	2	4	63	28.6	2	133.4	0	HGSC	2	0	weak	heterogeneous	1
OC3266	NotTested	7	7	1	36	30.9	1	135	0	LGSC	2	2	positive	positive	0
OC3268	NotTested	7	7	1	59	27	2	130.8	0	LGSC	2	2	positive	positive	2
OC3271	Tested	1	7	1	23	18	1	123	0	MOC	0	0	positive	weak	0
OC3273	Tested	2	2	3	59	16.4	2	84.6	1	HGSC	2	0	positive	positive	0
OC3276	Tested	3	2	3	63	14.4	2	65.8	1	HGSC	1	1	negative	negative	2
OC3277	Tested	8	7	1	48	11.8	1	116.4	0	CCOC	0	0	weak	negative	0
OC3279	Tested	8			50	46.1	1	89.2	1	Mixed or Other			heterogeneous	positive	2
OC3285	Tested	2	2	3	54	21.5	1	123.8	0	EOC	0	0	positive	positive	0
OC3286	Tested	3	7	1	56	17.2	2	121.1	0	CCOC	0	0		weak	0
OC3287	Tested	2	2	2	39	15.4	1	119.3	0	EOC	2	0	negative	negative	0
OC3292	Tested	1	7	1	45	15.2	2	118.6	0	MOC	0	0	positive	weak	0
OC3298	Tested	8			64	30.9	2	132.4	0	Mixed or Other	2	2	positive	heterogeneous	2
OC3300	NotTested	8	2	3	56	32.7	2	56.1	1	HGSC	2	2	heterogeneous	heterogeneous	2
OC3305	BRCA2	3	2	3	56	21.7		92.8	1	HGSC	9	9			2
OC3309	Failed	3	2	3	51	19.3	2	118.8	0	HGSC	0	1	positive	positive	1
OC3311	Tested	2	2	1	67	18.1		42.1	1	HGSC	2	0	positive	positive	0
OC3312	Tested	3	2	1	50	15.9	1	117.6	0	EOC	2	2	positive	weak	1
OC3315	Tested	3	2	3	59	20.7	2	119.5	0	HGSC	0	0			9
OC3324	Tested	3	2	3	56	20	2	119.8	0	HGSC			negative	negative	2
OC3328	BRCA1	3	2	3	66	19.1		49.3	1	HGSC	1	1	weak	weak	2
OC3341	Tested	2	2	1	35	18.9	1	115.2	0	EOC	2	2	negative	negative	0
OC3352	Tested	3	2	3	58	23.5	2	119.3	0	HGSC					9
OC3354	Tested	8	2	4	47	18.2		28.3	1	HGSC	1	1	weak	weak	2
OC3369	Tested	8	7	1	57	25.2	2	123.1	0	CCOC	0	0	positive	negative	0
OC3370	Tested	1	1	1	68	24.7	2	117.6	1	EOC	0	0	positive	positive	0
OC3377	Tested	2	2	4	67	11.5		34.4	1	HGSC	2	0	heterogeneous	heterogeneous	2
OC3378	Tested	2	2	1	58	19.3	2	112	0	EOC	1	0	negative	negative	9
OC3384	Tested	3	7	2	48	46.1	1	92.2	1	MOC	0	0	negative	negative	0
OC3388	Tested	3	2	3	63	12.4	2	30.5	1	HGSC	2	1	weak	weak	2
OC3403	Tested	3	2	2	68	9.1		42.8	1	HGSC	1	0	positive	positive	9
OC3406	Tested	3	2	3	49	20.5	1	89	1	EOC			negative	negative	2
OC3408	Tested	8	2	1	38	17.9		49.6	1	HGSC	2	1	positive	heterogeneous	2
OC3412	Tested	3	2	4	65	16	2	99.7	1	HGSC			weak	weak	1
OC3416	Tested	8	2	3	48	19.6	1	47	1	HGSC	2	0	heterogeneous	heterogeneous	2
OC3421	Tested	2	7	1	59	18.7	2	111.5	0	MOC	0	0	positive	positive	0
OC3438	Tested	3	2	1	68	11.5	2	77.2	1	EOC	0	0	positive	weak	2
OC3442	BRCA1	3	2	3	43	19.4	2	48.1	1	HGSC	9	9			9
OC3443	NotTested	7	7	1	66	14.4		108	0	LGSC	2	1	positive	heterogeneous	0
OC3446	NotTested	7	7	1	44	16.6	1	109.7	0	MOC	0	0	positive	weak	0
OC3460	NotTested	7	7	1	44	20.9	1	112.9	0	MOC	0	0	positive	positive	0
OC3462	Tested	3	2	1	65	16.9	2	55	1	HGSC	1	0	positive	weak	9
OC3464	Tested	2	2	2	65	18.2	2	108.7	0	HGSC	2	0	positive	positive	0
OC3466	Tested	8	2	3	63	19.5	2	111.4	0	HGSC	0	0	positive	positive	0
OC3469	Failed	3	2	3	50	25.5	1	36.4	1	HGSC	0	1	weak	heterogeneous	0
OC3471	Tested	3	2	3	47	25.1	1	54.4	1	HGSC					9
OC3475	Tested	2	2	3	36	14.3	1	84	1	HGSC			positive	positive	2
OC3476	Tested	1	1	1	63	14.2	2	92.3	1	EOC	2	2	positive	weak	0
OC3479	Tested	3	7	2	55	18.5		103.1	0	CCOC	0	0	weak	negative	0
OC3485	NotTested	2	7	1	32	14.1	1	101.3	0	MOC	0	0	positive	positive	0
OC3490	Tested	3	2	3	57	27.8	2	63.2	1	HGSC	2	0	negative	negative	0
OC3509	NotTested	7	7	1	69	17.8	2	105.3	0	LGSC	2	2	positive	positive	9
OC3512	BRCA1	3	2	3	49	17.6	1	105.6	0	HGSC	2	0	weak	weak	2
OC3513	BRCA2	3	2	3	54	19.3	2	76.8	1	HGSC	2	0	weak	weak	1
OC3514	Tested	3	2	3	61	18.9	2	105.3	0	HGSC					9
OC3519	Tested	3	2	3	56	16.4	2	70.7	1	HGSC	1	0	weak	weak	1
OC3521	Tested	8	2	3	35	10.2	1	98.2	0	HGSC	9	9	weak	weak	2
OC3526	Tested	8	7	2	58	22.1	2	109.4	0	CCOC			weak	weak
OC3530	Tested	3	2	4	61	16.9	2	21.6	1	HGSC	1	0	weak	heterogeneous	1
OC3531	Tested	8	7	1	51	14	1	101.4	0	CCOC			weak	weak
OC3536	Tested	3	2	1	64	16.6	2	103.4	0	HGSC	0	0	weak	heterogeneous	1
OC3537	Tested	8	7	1	46	27.3	1	113.3	0	CCOC	0	0	negative	negative	2
OC3540	Tested	3	7	1	50	20.7	1	49.4	1	CCOC	0	0	weak	negative	1
OC3545	NotTested	7	7	1	43	13.7	1	100.2	0	LGSC	2	1	positive	positive	2
OC3549	Tested	3	2	3	66	14.3	2	17.2	1	HGSC			negative	negative	2
OC3552	Tested	2	2	1	64	11.5	2	97.6	0	EOC			weak		0
OC3557	Tested	3	2	4	68	22.2	2	29.1	1	HGSC	2	0	weak	weak	2
OC3559	BRCA2*	3	2	3	63	19.3	2	31.4	1	HGSC	2	0	weak	heterogeneous	0
OC3560	Tested	2	7	1	54	19.1	1	102.3	0	CCOC	0	0	weak	negative	1
OC3567	Tested	3	2	3	61	18.4	2	101.7	0	HGSC			heterogeneous	heterogeneous	2
OC3574	Tested	1	7	1	63	24.5	2	108.6	0	CCOC	0	0	weak	weak	0
OC3575	Tested	3	2	3	60	25.1	2	69.6	1	HGSC	2	0	heterogeneous	heterogeneous	0
OC3585	Tested	2	2	1	56	19.8	2	55.4	1	HGSC	1	1	positive	positive	2
OC4295	Tested	8	1	1	28	23.4	1	98.8	0	LGSC	0	1	weak	weak	9
OC4301	Tested	1	1	1	68	9.4	2	91.4	0	EOC	2	1	positive	positive	0
OC4305	Tested	8	7	1	59	15.2	2	97.3	0	CCOC			negative	negative	0
OC4309	NotTested	7	7	1	60	26.4	2	102.2	0	LGSC	2	2	positive	positive	2
OC4311	Tested	2	2	3	58	19.1	2	83.4	1	HGSC					0
OC4327	Tested	3	2	2	47	14.4	1	92.8	0	HGSC			heterogeneous	heterogeneous	1
OC4329	Tested	3	7	1	66	13.6	2	26.4	1	CCOC			negative	negative	0
OC4335	NotTested	7	7	1	42	19.8	1	95.9	0	MOC	0	0	positive	positive	1
OC4342	Tested	8	1	1	60	20.8	2	80.9	1	LGSC	0	0	weak	weak	0
OC4344	Tested	2	2	3	65	17	2	26.2	1	HGSC			weak	weak	2
OC4346	Tested	3	2	2	54	23.2	1	99.7	0	HGSC			positive	positive	2
OC4348	BRCA2	3	2	3	60	24.1	2	99.8	0	HGSC	2	1	positive	positive	2
OC4350	Tested	2	7	1	53	19.9	1	94.1	0	CCOC			negative	negative	0
OC4352	Tested	2	2	3	67	10.3	2	56.5	1	HGSC			negative	negative	2
OC4353	BRCA2	3	2	3	64	15.7	2	93.1	0	HGSC			heterogeneous	heterogeneous	2
OC4357	NotTested	2	2	3	46	19.4	1	22.9	1	HGSC	0	1	heterogeneous	heterogeneous	1
OC4363	Tested	2	2	1	59	22.4	2	99.8	1	HGSC	0	0	positive	positive	2
OC4364	Tested	3	7	1	62	18.9	2	93.8	0	CCOC	0	0	positive	weak	0
OC4372	Tested	8	2	3	55	16.5	2	42.7	1	HGSC	2	1	heterogeneous	heterogeneous	0
OC4374	Tested	3	2	3	54	17	2	64.1	1	HGSC			weak	weak	2
OC4383	Tested	8		1	68	25.8	2	97.8	0	Mixed or Other	2	2	positive	weak	1
OC4387	Tested	8	2	3	65	23.1	2	32.3	1	HGSC	9	0	positive	heterogeneous	0
OC4388	Tested	3	2	3	65	20.6	2	30.4	1	HGSC	1	0	heterogeneous	heterogeneous	0
OC4391	Tested	8		1	60	18.3	2	94.6	0	Mixed or Other	1	1	heterogeneous	heterogeneous	1
OC4394	Tested	8	2	3	63	18.9	2	64.5	1	HGSC	1	0	weak	positive	0
OC4395	Tested	8	2	3	56	16.1	2	89	0	HGSC	0	0	negative	negative	0
OC4396	Tested	3	2	3	68	14	2	88	0	HGSC	0	1	weak	weak	1
OC4397	Tested	3	7	1	58	24.4		90	0	CCOC	0	1	weak	positive	1
OC4398	Tested	8	2	1	48	12.6	1	86.9	0	HGSC	0	0	weak	heterogeneous	0
OC4402	Tested	3	2	3	53	27.1	2	99.7	0	HGSC	2	0	negative	negative	0
OC4404	Tested	3	2	3	61	18.9	2	31.7	1	HGSC	1	0	weak	weak	0
OC4406	Failed	3	2	3	68	12.5		24.8	1	HGSC			negative	negative	9
OC4412	Tested	3	2	2	61	14	2	86.1	0	HGSC			negative	negative	1
OC4417	Tested	3	2	3	66	15.3	2	75.1	1	HGSC			weak	weak	1
OC4419	Tested	3	2	3	67	9.8	2	36.6	1	HGSC			positive	positive	2
OC4420	Tested	3	7	1	60	7.2	2	41.3	1	CCOC			heterogeneous	heterogeneous	1
OC4424	Tested	3	2	3	59	16.1	2	29.5	1	HGSC	1	0	negative	negative	1
OC4429	Tested	2	2	3	54	17.7	2	90.8	1	HGSC				weak	2
OC4441	BRCA2	3	2	1	62	24.1	2	90.5	0	HGSC	1	0	weak	positive	0
OC4443	Tested	3	2	1	66	22	2	89.6	0	HGSC	2	1	weak	weak	2
OC4447	Tested	2	2	1	65	18.1	2	86.8	0	EOC	9	9	positive	positive	2
OC4453	NotTested	7	7	1	23	19.5	1	85.9	0	LGSC	2	2	positive	positive	2
OC4457	Tested	1	1	1	63	14.5	2	81.1	0	EOC	2	2	positive	positive	0
OC4460	Tested	3	2	2	42	17.8	1	78.1	1	HGSC				positive	0
OC4461	Tested	1	1	1	66	17.7	2	85.5	0	LGSC			positive		2
OC4462	NotTested	8	8	1	59	22.2		86.5	0	EOC			heterogeneous	heterogeneous	0
OC4463	Tested	3	2	3	64	16.9	2	85.3	0	HGSC					9
OC4466	Tested	2	2	3	61	13.2	2	35	1	HGSC			heterogeneous	heterogeneous	1
OC4477	BRCA2	3	2	3	49	22.1	2	86.9	0	HGSC	0	0	positive	positive	2
OC4479	Tested	1	1	1	40	12.6	1	79.9	0	EOC	2	2	negative	negative	0
OC4508	NotTested	7	7	1	55	16.3	2	79.9	0	MOC	0	0	positive	positive	0
OC4511	Tested	1	1	1	58	14.7	2	79.2	0	EOC			weak	weak	0
OC4513	BRCA2	3	2	2	62	14.5	2	80.6	0	HGSC			heterogeneous	heterogeneous	2
OC4520	NotTested	8		2	60	17.2	2	80.4	0	Mixed or Other			negative	negative
OC4524	NotTested	2	2	3	46	20.2	2	80.4	0	HGSC			heterogeneous	positive	2
OC4537	Tested	3	2		54	35.7	1	100	0	HGSC				negative	2
OC4568	NotTested	1	1		66	35.8	2	99.7	0	LGSC			weak	positive	0
OC4584	NotTested	3	2	3	50	28.4	2	55.8	1	HGSC	9	9	negative	weak	0
OC4611	NotTested	8	7		61	27	2	91	0	MOC			positive
OC4653	NotTested	2	2	1	64	22.7	2	79.8	0	EOC			weak		0
OC4654	NotTested	3	2	3	63	20.7	2	56.3	1	HGSC					0
OC4655	NotTested	3	2	3	58	23	2	33.3	1	HGSC	2	0	negative	negative	2
OC4656	NotTested	8	8	1	53	18.9	2	78.1	0	EOC	2	1	negative	negative	0
OC4660	NotTested	8	8	1	65	22.4	2	78.8	0	EOC	0	2	negative	negative	0
OC4664	NotTested	7	7	1	64	15.6	2	75.4	0	MOC	0	0	positive	heterogeneous	1
OC4667	NotTested	8	2	4	61	13.4	2	39.2	1	HGSC	2	9	positive	heterogeneous	2
OC4674	NotTested	2	2	3	58	17.9	1	66.6	1	HGSC			weak	weak	1
OC4680	NotTested	8	1	1	48	15.7	1	59.1	1	LGSC			negative	negative	0
OC4681	NotTested	4	2	3	62	26.4	2	84.5	0	Mixed or Other	9	0	negative	negative	0
OC4683	NotTested	3	1	1	58	11	2	67.7	0	LGSC			negative	weak	0
OC4735	NotTested	8	2		67	61.1	2	118.1	0	HGSC			negative	negative	2
OC4742	NotTested	8	7		57	47.6		100.3	1	MOC					9
OC4743	NotTested	2	2		62	47.2	2	103.5	0	HGSC			positive	positive	0
OC4764	Tested	8	7	3	58	40.6	2	85	0	CCOC				positive	0
OC4766	NotTested	8	7	1	56	22.2	2	80.4	0	MOC	0	0	weak	negative	0
OC4775	NotTested	8	2		64	49.9		61.6	1	HGSC			heterogeneous	heterogeneous	1
OC4779	NotTested	8	7		55	49.9	1	105.7	0	MOC			negative	negative
OC4780	NotTested	8	8		53	50.7	2	108.9	0	EOC			heterogeneous	positive
OC4786	NotTested	3	2		64	51.6	2	116.3	1	HGSC			positive		9
OC4787	NotTested	1	1	1	68	21.2	2	79.3	0	EOC	9	9	weak	negative	0
OC4790	NotTested	8	2	3	69	27.5	2	85.5	0	HGSC	2	0	heterogeneous	heterogeneous	9
OC4816	NotTested	7	7	1	28	11.7	1	68.9	0	LGSC	2	1	weak	positive	2
OC4836	NotTested	3	2	2	64	19.4	2	54.8	1	HGSC	0	0	negative	negative	0
OC4842	NotTested	7	7	1	58	16.8	2	73.8	0	MOC	0	0	positive	positive	0
OC4846	NotTested	8	7	3	57	12.5	1	68.3	0	CCOC	0	0	negative	negative	0
OC4847	NotTested	1	7	1	49	11.3	1	67.6	0	MOC	2	0	negative	weak	1
OC4848	NotTested	2	2	3	52	22.3	2	25.8	1	HGSC			weak		0
OC4850	NotTested	3	2	3	53	23.9	2	71.8	1	HGSC			negative		1
OC4851	NotTested	3	2	1	63	19	2	40	1	HGSC			weak		1
OC4854	NotTested	8	7	1	54	16.8	2	73.2	0	CCOC			negative	weak	0
OC4866	NotTested	8	2	3	65	21.3	2	26.8	1	HGSC	9	9			9
OC4867	NotTested	3	2	1	54	22.7	2	72.3	0	HGSC	2	1	negative	weak	1
OC4869	NotTested	3	2	3	65	21.1	2	71.2	0	HGSC	2	0	positive	positive	1
OC4873	NotTested	8	2	4	51	21	1	37.1	1	HGSC	0	0	heterogeneous	heterogeneous	0
OC4876	NotTested	8	2	3	68	21.2	2	24.2	1	HGSC	0	0	heterogeneous	positive	0
OC4877	NotTested	7	7	1	67	19.3	2	69.8	0	MOC	0	1	positive	positive	1
OC4878	NotTested	8	2	3	61	17.2	2	34	1	HGSC	2	0	positive	weak	0
OC4880	Tested	1	1	3	66	41.1	2	71.5	1	LGSC				weak	2
OC4881	NotTested	2	2	3	64	27.3	2	59.8	1	HGSC			positive	heterogeneous	2
OC4886	NotTested	8	2	3	69	21.7	2	71.1	0	HGSC	2	1	positive	positive	2
OC4887	NotTested	3	2	3	63	24.8	2	33.9	1	HGSC			negative	negative	2
OC4898	Tested	8	2	3	67	27.8	2	46.5	1	HGSC			heterogeneous	weak	1
OC4900	Tested	2	2	3	49	27.9	2	41.1	1	HGSC			weak	weak	1
OC4901	BRCA1	2	2	2	44	23.7	1	71.2	0	HGSC					9
OC4902	Tested	8	8	1	52	25.3	1	71.2	0	EOC			negative	negative	1
OC4918	BRCA1*	2	2	1	55	29.5		71.1	0	HGSC			weak	positive	1
OC4922	Tested	3	2	3	60	24	2	37.4	1	HGSC			negative	negative	9
OC4923	Tested	2	2	3	67	20.7	2	66.6	0	HGSC	2	0	positive	positive	0
OC4924	NotTested	3	2	3	57	19.5	2	37.1	1	HGSC	0	0	negative	negative	0
OC4926	Tested	3	2	3	56	26.3	2	34.3	1	HGSC			positive	heterogeneous	1
OC4942	NotTested	7	7	1	47	23.8	1	69.8	0	LGSC					9
OC4959	Tested	3	2	3	58	29.2	2	44.7	1	HGSC					9
OC4969	Tested	2	2	3	68	25.8	2	70.3	0	HGSC			negative		1
OC4970	Tested	8	7	1	39	41.7	1	70.1	0	MOC			heterogeneous	positive	0
OC4971	Tested	1	7	1	65	28.6	2	70.1	0	MOC			positive	positive	0
OC4973	Tested	2	2	3	53	25.6	2	53.7	1	HGSC				weak	2
OC4980	Tested	2	2	1	49	22.6	1	67.1	0	EOC			negative	negative	0
OC4981	BRCA2	3	2	3	69	30.8	2	71.5	0	HGSC					9
OC4988	Failed	8	2	3	54	17.8	2	48.1	1	HGSC			weak	weak	1
OC4999	Tested	3	2	1	53	20	1	65	0	HGSC			positive	positive	0
OC5023	Tested	2	2	3	66	26.1	2	48.1	1	HGSC			heterogeneous	positive	1
OC5024	BRCA2	3	2	1	47	31.1	1	67.3	0	HGSC					9
OC5081	Tested	2	2	3	69	25.9	2	64.3	0	HGSC			positive	heterogeneous	1
OC5082	Tested	8		2	51	22.6	2	59.5	0	Mixed or Other			weak	weak
OC5088	Tested	3	2	4	60	16.1	2	30.4	1	HGSC			weak	heterogeneous	1
OC5090	Tested	2	2	4	63	16.2	2	18.7	1	HGSC					1
OC5093	Tested	3	2	3	51	37.5	1	73.6	0	HGSC			weak	weak	2
OC5099	Tested	8	8	1	65	22.1	2	56.9	0	EOC			weak
OC5102	Tested	3	2	4	63	18.6	2	50	1	HGSC					9
OC5104	Tested	1	1	1	53	20.7	2	53.9	0	EOC			positive	positive	2
OC5105	Tested	3	2	3	61	17.7	2	53.9	0	HGSC			weak	heterogeneous	2
OC5111	Tested	8	2	1	58	16.2	2	52.3	0	HGSC			weak	positive	2
OC5113	Tested	3	2	1	66	16.4	2	50.1	0	HGSC			weak	positive	2
OC5114	Tested	3	2	3	51	16.1	1	50.1	0	HGSC			positive	positive	2
OC5132	Tested	1	1	1	68	31.8	2	65.3	0	EOC			weak	positive	2
OC5133	Tested	3	2	1	61	27	2	60.5	0	HGSC			positive	positive	2
OC5144	Tested	8	2	3	62	19.7	2	53.5	0	HGSC			weak	positive	1
OC5309	Tested	2	2	1	46	14.8	1	52.3	1	HGSC			weak	heterogeneous	9
OC5397	Tested	2	2	4	63	19.3	2	45	0	HGSC					9
OC5533	Tested	3	2	3	69	31.3	2	61.6	1	HGSC			weak		2
Legend: This table shows the clinical data and histopathologic proporties associated with the tumours/patients from the SEARCH cohort. Germline BRCA mutation status was either tested or not tested. When tested it could either show mutation on BRCA1 or BRCA2 genes or fail. Grade varies between 1 and 3. In the consensus grade, grade 1 represents low-grade and grade 2 and 3 were grouped as grade 2, …

## Sheet: Sup. Table 2 Nottingham
Supplementary table 2 - Clinical data, histology and PTEN status in the NOT cohort
PatientID	New TMA no	Age At Diagnosis	grade	stage	month recurrence free	survival (months)	Vital Status	HISTOLOGY	PTEN IHC	CA125
1	1	64	3	3	NA	17	1	HGSOC	Heterogeneous
2	2	41	3	1	220	220	0	EOC	Negative	na
3	3	63	3	2	12	18	1	CCOC	Negative	na
4	4	44	3	3	NA	29	1	HGSOC	Heterogeneous	na
5	5	66	1	1	86	86	1	EOC		na
6	6	40	1	3	1	2	1	MOC	Weak	na
7	7	55	3	1	120	120	1	HGSOC	Negative	na
8	8	55	3	3	NA	67	1	HGSOC	Positive	na
9	9	70	3	2	NA	33	1	CCOC	Negative	na
10	10	70	3	3	NA	14	1	HGSOC	Weak	na
11	11	64	3	3	NA	11	1	HGSOC	Weak
12	12	57	3	3	NA	69	1	HGSOC	Positive	na
13	13	76	3	2	1	3	1	HGSOC		32
14	14	55	3	3	216	216	0	CCOC	Negative
15	15	54	3	3	NA	18	1	HGSOC	Heterogeneous
16	16	51	3	3	NA	15	1	HGSOC
17	17	64	3	4	NA	48	1	HGSOC	Positive	740
18	18	71	3	2	223	223	0	CCOC	Negative
19	19	71	3	3	3	5	1	HGSOC	Negative
20	20	31	1	1	210	210	0	LGSC	Positive	na
21	21	72	3	1	76	76	1	CCOC
22	22	71	3	3	NA	27	1	HGSOC	Weak
23	23	80	3	1	NA	23	1	EOC	Negative
24	24	63	3	1	135	135	1	CCOC	Weak
25	25	57	3	2	NA	56	1	EOC	Negative
26	26	44	3	3	NA	19	1	HGSOC	Negative
27	27	61	3	3	NA	31	1	HGSOC	Weak
28	28	49	3	1	44	126	1	EOC	Negative	18
29	29	71	3	3	NA	20	1	HGSOC	Heterogeneous
30	30	70	3	3	NA	62	1	EOC	Negative
31	31	48	3	999	NA	26	1	HGSOC	Weak
32	32	49	3	1	209	209	0	CCOC	Weak
33	33	44	1	1	220	220	0	MOC		43
34	34	46	2	1	209	209	0	MOC	Negative
35	35	46	3	2	12	75	1	CCOC		na
36	36	69	3	999	NA	36	1	HGSOC	Heterogeneous
37	37	62	1	1	180	180	0	EOC	Positive	na
38	38	48	3	3	NA	21	1	HGSOC	Positive
39	39	47	1	1	189	189	0	LGSC	Positive
40	40	83	3	3	NA	28	1	HGSOC	Positive
41	41	46	3	3	11	12	1	HGSOC	Heterogeneous	830
42	42	54	3	1	NA	69	1	HGSOC
43	43	69	2	1	122	122	1	EOC
44	44	46	3	2	189	189	0	EOC	Weak	na
45	45	53	3	3	NA	24	1	HGSOC	Positive
46	46	54	3	3	NA	56	1	HGSOC	Positive
47	47	66	3	3	NA	18	1	HGSOC	Positive
48	48	74	3	3	NA	10	1	HGSOC	Weak
49	49	77	1	1	NA	54	1	MOC	Positive	20
50	50	29	2	1	220	220	0	EOC	Weak
51	51	70	3	3	52	66	1	HGSOC	Positive	na
52	52	48	2	3	NA	11	1	MOC	Positive	81
53	53	40	3	3	215	215	0	HGSOC	Positive	1000
54	54	64	3	3	1	1	1	EOC	Negative	na
55	55	69	3	3	8	10	1	HGSOC	Positive	na
56	56	57	3	1	132	132	1	HGSOC	Positive	405
57	57	73	3	1	21	39	1	MixOther	Weak	244
58	58	69	3	4	6	8	1	MOC	Weak	109
59	59	82	2	3	1	1	1	MOC
60	60	71	3	2	NA	22	1	HGSOC	Weak
61	61	59	3	1	NA	NA	999	HGSOC	Negative
62	62	70	3	2	83	83	1	EOC	Positive
63	63	52	3	3	1	1	1	HGSOC	Positive
64	64	55	3	1	76	76	1	HGSOC	Heterogeneous
65	65	52	3	1	NA	NA	999	CCOC	Weak	na
66	66	46	3	1	NA	9	1	HGSOC
67	67	55	3	3	39	62	1	EOC		2770
68	68	45	3	3	NA	10	1	HGSOC	Positive
69	69	78	3	4	1	1	1	HGSOC	Weak
70	70	48	3	3	5	35	1	HGSOC	Weak
71	71	44	3	3	1	5	1	HGSOC	Positive
72	72	72	3	2	138	138	1	HGSOC	Positive	na
73	73	32	3	3	14	20	1	CCOC		52
74	74	50	3	3	34	67	1	HGSOC	Positive	1830
75	75	58	2	3	72	103	1	EOC		na
76	76	72	1	1	72	72	1	MOC	Weak
77	77	75	3	3	NA	26	1	HGSOC	Positive	1580
78	78	48	3	1	53	96	1	HGSOC	Negative
79	79	75	2	1	90	90	1	MOC	Weak	310
80	80	49	1	3	200	200	0	LGSC		62
81	81	74	3	3	NA	13	1	HGSOC		na
82	82	45	3	1	156	156	1	HGSOC	Heterogeneous
83	83	74	3	2	1	5	1	HGSOC	Weak	na
84	84	48	3	3	32	76	1	HGSOC	Positive	112
85	85	52	3	3	NA	17	1	HGSOC	Weak
86	86	35	1	1	204	204	0	MOC	Weak	30
87	87	82	3	3	NA	8	1	HGSOC	Weak
88	88	69	3	2	40	60	1	HGSOC	Heterogeneous
89	89	53	3	2	NA	29	1	CCOC	Positive
90	90	64	2	1	115	115	1	EOC	Positive
91	91	57	1	3	8	17	1	HGSOC	Heterogeneous	na
92	92	63	3	2	48	122	1	HGSOC	Positive	na
93	93	35	1	1	180	180	0	MOC
94	94	51	3	4	12	15	1	HGSOC	Positive	4000
95	95	63	3	4	1	1	1	HGSOC	Positive	na
96	96	73	2	999	NA	14	1	MOC	Positive	na
97	97	55	3	1	48	54	1	HGSOC	Heterogeneous	37
98	98	84	3	3	8	14	1	HGSOC	Positive	na
99	99	74	3	1	159	159	0	CCOC	Weak	na
100	100	59	3	3	39	42	1	HGSOC
101	101	79	3	1	78	78	1	CCOC	Weak	888
102	102	48	3	1	190	190	0	HGSOC	Weak	na
103	103	57	3	1	22	24	1	HGSOC	Negative
104	104	42	3	1	78	78	1	HGSOC	Heterogeneous
105	105	53	3	3	2	4	1	HGSOC	Negative
106	106	58	3	1	3	120	0	EOC	Positive	0
107	107	67	3	1	154	154	0	HGSOC	Positive	na
108	108	54	2	2	180	180	1	EOC	Negative	1359
109	109	59	3	4	6	9	1	HGSOC	Negative
110	110	68	3	4	26	57	1	HGSOC	Negative	1550
111	111	78	3	1	NA	53	1	CCOC	Heterogeneous	352
112	112	54	2	1	NA	NA	999	EOC	Positive
113	113	65	3	1	1	3	1	HGSOC	Weak
114	114	45	2	1	100	118	1	HGSOC	Weak
115	115	73	3	999	NA	49	1	CCOC
116	116	58	3	3	2	4	1	HGSOC	Negative
117	117	68	3	2	190	190	0	CCOC	Weak
118	118	70	3	3	NA	42	1	HGSOC	Positive
119	119	54	3	3	24	30	1	HGSOC	Weak	na
120	120	65	3	3	15	24	1	HGSOC	Heterogeneous	na
121	121	68	3	4	1	2	1	HGSOC	Positive	na
122	122	60		3	16	25	1	HGSOC	Weak
123	123	62	3	3	146	146	0	HGSOC	Positive	na
124	124	67	3	1	3	5	1	HGSOC	Positive
125	125	64	3	2	149	149	0	HGSOC	Heterogeneous
126	126	67	3	3	17	24	1	HGSOC	Positive	na
127	127	52	3	2	180	180	0	HGSOC	Heterogeneous	na
128	128	52	1	1	180	180	0	LGSC	Weak	na
129	129	46	3	1	35	42	1	CCOC	Positive
130	130	69	1	1	NA	51	1	EOC	Weak
131	131	66	3	3	8	12	1	HGSOC	Weak	3099
132	132	84	3	3	3	7	1	MOC	Weak	295
133	133	43	3	3	144	144	0	HGSOC	Positive	734
134	134	70	1	1	168	168	1	MOC
135	135	63	3	2	144	144	0	HGSOC	Positive	na
136	136	72	3	4	NA	14	1	HGSOC	Positive	758
137	137	60	3	2	12	32	1	HGSOC	Positive	na
138	138	79	3	999	1	1	1	HGSOC	Heterogeneous
139	139	60	3	4	1	14	1	HGSOC	Positive
140	140	69	3	2	1	1	1	EOC	Positive
141	141	70	3	2	168	168	1	HGSOC		528
142	142	71	3	3	31	41	1	HGSOC	Heterogeneous
143	143	35	2	1	140	140	0	EOC	Positive	11
144	144	59	3	3	17	19	1	HGSOC	Positive	261
145	145	70	3	3	15	47	1	HGSOC		926
146	146	62	3	1	44	52	1	CCOC	Negative	7
147	147	67	1	3	84	116	1	LGSC	Positive	9
148	148	66	3	2	15	165	0	HGSOC		1810
149	149	60	3	1	168	168	0	EOC
150	150	57	2	4	6	7	1	MOC	Positive	15
151	151	86	1	4	NA	48	1	LGSC	Negative	770
152	152	72	2	3	156	156	0	EOC	Negative	na
153	153	60	3	3	150	150	0	CCOC	Negative
154	154	68	3	4	1	6	1	HGSOC	Weak	1562
155	155	44	3	3	12	41	1	HGSOC	Weak
156	156			999	NA	NA	999		Positive
157	157	75	3	3	NA	13	1	HGSOC	Weak	430
158	158	60	1	1	10	33	1	MOC	Weak	177
159	159	79	2	1	24	120	0	EOC	Positive
160	160	45	1	2	144	144	0	EOC	Negative	1940
161	161	46	1	1	129	129	0	MOC		14
162	162	56	3	3	14	51	1	HGSOC	Weak	na
163	163	65	3	1	NA	43	1	CCOC	Negative	9
164	164	55	3	3	11	15	1	HGSOC	Positive	na
165	165	59	3	3	120	120	0	HGSOC		386
166	166	77	1	3	2	7	1	MOC	Weak	238
167	167	57	3	1	32	107	0	HGSOC	Positive	680
168	168	63	3	1	17	38	1	EOC	Weak	436
169	169	66	3	3	23	53	1	CCOC	Negative	22
170	170	65	3	3	16	20	1	HGSOC	Positive	17600
171	171	44	3	3	15	38	1	HGSOC	Positive	49
172	172	67	3	3	10	17	1	HGSOC	Negative	95
173	173	52	3	3	4	24	1	HGSOC	Positive	805
174	174	51	1	1	120	120	0	MOC	Positive	9
175	175	83	3	3	16	19	1	HGSOC	Positive	9
176	176	34		1	130	130	0	LGSC	Positive
177	177	67	2	3	130	130	0	MixOther	Negative	13
178	178	76	3	3	30	57	1	HGSOC	Negative
179	179	51	3	999	24	25	1	CCOC	Positive	888
180	180	57		1	120	120	0	MixOther	Positive
181	181	52	3	3	20	22	1	HGSOC	Weak	500
182	182	75	3	3	NA	46	1	HGSOC	Positive	1000
183	183	57	3	1	132	132	0	EOC	Positive	83
184	184	82		999	NA	78	1	MOC
185	185	67		4	14	18	1	HGSOC	Positive	278
186	186	54		3	120	120	1	CCOC	Weak	22
187	187	31	2	1	116	116	0	MOC	Weak	123
188	188	37		1	120	134	0	LGSOC?	Heterogeneous	174
189	189	72	3	3	17	57	1	HGSOC	Weak	778
190	190	59	3	3	11	26	1	HGSOC	Weak	276
191	191	79	3	3	1	2	1	MixOther	Positive	400
192	192	80		3	3	8	1	HGSOC	Negative	9031
193	193	80		1	16	12	1	MOC	Positive	76
194	194	50	3	3	9	20	1	HGSOC	Positive
195	195	38		1	130	130	0	LGSOC?	Weak	53
196	196	62	3	4	96	96	0	EOC	Negative	158
197	197	65	3	3	35	43	1	HGSOC	Negative	297
198	198	78	3	3	6	8	1	HGSOC	Positive	340
199	199	65		3	1	3	1	HGSOC	Weak	744
200	200	38	2	1	130	130	0	MOC	Positive	26
201	201	61		1	2	16	1	MOC	Heterogeneous	10
202	202	60	3	3	19	60	1	HGSOC	Positive	985
203	203	60		1	18	29	1	CCOC	Positive	167
204	204	75		3	2	3	1	CCOC	Weak	na
205	205	54	3	3	10	28	1	HGSOC	Negative	1168
206	206	26		1	120	120	0	CCOC	Negative	552
207	208	72	3	3	NA	30	1	EOC	Positive	na
208	209	69	3	3	18	30	1	HGSOC		4670
209	210	61	1	1	89	89	0	EOC	Positive	38
210	211	59	3	4	NA	14	1	HGSOC	Positive	397
211	212	57	3	1	120	120	0	EOC	Negative	na
212	213	57	3	3	8	10	1	EOC	Negative	503
213	214	50	1	1	120	120	0	MOC	Weak	141
214	215	54	3	3	3	9	1	HGSOC	Positive	400
215	216	58	3	3	29	55	1	HGSOC	Positive	163
216	217	85	3	2	NA	15	1	HGSOC	Positive
217	218	36	3	3	12	52	1	HGSOC	Weak	na
218	219	47	3	4	1	2	1	MixOther	Heterogeneous	107
219	220	72	3	3	7	8	1	CCOC	Weak	282
220	221	65	3	2	120	120	0	EOC	Positive	228
221	222	70	1	1	112	112	0	MixOther	Heterogeneous	70
222	223	70		3	10	24	1	HGSOC	Positive	187
223	224	50	3	3	120	120	0	HGSOC	Positive	120
224	225	69	1	1	120	120	0	MOC	Weak	75
225	226	34	1	1	120	120	0	LGSC		80
226	227	53	2	1	120	120	0	EOC	Negative
227	228	40	1	1	100	100	0	LGSC	Positive	30000
228	229	56	3	1	120	120	0	CCOC	Negative	na
229	230	57		1	120	120	0	MixOther	Weak	13
230	231	76		3	24	24	1	HGSOC		259
231	232	55	3	3	20	59	1	EOC	Weak
232	233	53	3	3	11	12	1	HGSOC	Weak	476
233	234	39		1	120	120	0	MOC		18
234	235	71		4	120	120	0	HGSOC	Weak	94
235	236	66	3	3	120	120	0	HGSOC	Positive	799
236	237	60	3	1	120	120	0	CCOC	Negative	7
237	238	72	3	1	2	7	1	EOC	Positive	38
238	239	47	3	1	66	69	1	EOC	Negative	54
239	240	58	3	4	8	20	1	HGSOC		7338
240	241	66	3	3	14	40	1	HGSOC	Weak	3861
241	242	29	3	1	120	120	0	HGSOC	Positive	187
242	243	32		3	13	45	1	LGSC	Positive	1022
243	244	55	1	1	120	120	0	LGSC	Positive
244	245	52	2	1	59	59	1	MOC	Positive	36
245	246	75	3	3	6	56	1	HGSOC	Weak	240
246	247	49	2	1	120	120	0	HGSOC	Negative	369
247	248	69	3	3	14	40	1	MOC	Positive	64
248	249	80	3	2	12	19	1	HGSOC	Positive	1230
249	250	50	1	1	110	110	1	LGSC	Positive
250	251	76	3	3	17	48	1	HGSOC	Weak	20
251	252	66	3	3	21	54	1	HGSOC	Heterogeneous	5
252	253	58		2	9	18	1	HGSOC	Weak	900
253	254	40	2	1	105	105	0	EOC	Positive	1920
254	255	47	3	3	13	23	1	HGSOC	Positive	1980
255	256	72	3	1	NA	NA	999	CCOC	Weak	109
256	257	68	3	3	109	109	0	HGSOC	Positive	na
257	258	57	1	1	110	110	0	MOC	Positive	na
258	259	59	11340	1	9	52	calyx	HGSOC	Positive	2
259	260	65		3	28	63	1	HGSOC	Positive	130
260	261	76	3	3	NA	30	1	HGSOC	Negative	na
261	262	65		2	108	108	0	HGSOC	Positive	9
262	263	79		3	1	2	1	MixOther	Positive
263	264	64	1	1	108	108	0	LGSC	Positive	435
264	265	59	3	2	105	105	0	HGSOC	Positive	44
265	266	80	2	1	NA	59	1	EOC	Positive	31
266	267	66	1	1	108	108	0	MOC	Positive
267	268	73		2	NA	NA	999	LGSC	Positive	282
268	269	58	3	3	11	34	1	HGSOC		548
269	270	74	3	4	1	1	1	MixOther	Negative	476
270	271	63		3	2	2	1	MixOther	Positive	5644
271	272	37	1	1	87	87	0	EOC	Positive	30
272	273	62		1	100	100	0	LGSC	Positive	54
273	274	72	1	2	12	20	1	LGSC	Positive	3000
274	275	63		3	NA	65	1	HGSOC	Weak	230
275	276	61		4	NA	1	1	HGSOC	Weak	165
276	277	79		3	15	31	1	HGSOC	Weak	187
277	278	77	3	1	105	105	0	CCOC	Positive	1045
278	279	66	3	2	108	108	0	EOC	Negative	53
279	280	86		4	2	2	1	HGSOC	Positive	863
280	281	35	2	1	16	108	0	EOC	Positive	501
281	282	66	3	3	24	39	1	HGSOC	Negative	2100
282	283	55		4	12	20	1	HGSOC		470
283	284	57	3	3	NA	999999	1	HGSOC	Negative
284	285	75	3	1	105	105	0	CCOC	Weak	29
285	287	68		3	2	2	1	LGSC		640
286	288	70	3	1	84	84	0	HGSOC	Weak	235
287	289	55	1	1	98	98	0	LGSC	Weak	18
288	290	77		1	105	105	0	LGSC	Weak	165
289	291	63	3	3	10	14	1	HGSOC	Weak	1298
290	292	55	3	2	120	120	0	CCOC		16
291	293	53	3	3	5	19	1	CCOC	Negative	34
292	294	69	3	3	8	14	1	HGSOC		1050
293	295	73	3	3	8	38	1	HGSOC	Positive	43700
294	296	47	3	3	12	19	1	HGSOC	Positive	650
295	297	56	3	3	57	57	1	HGSOC		400
296	298	55	3	1	63	63	0	HGSOC	Weak	162
297	299	62	3	1	92	92	0	EOC	Negative	na
298	300	68		4	1	2	1	HGSOC	Positive	454
299	301	68	1	2	100	100	0	LGSC		1400
300	302	54	3	1	90	90	0	HGSOC		na
301	303	77	3	1	94	94	0	HGSOC		54
302	304	48	3	3	9	34	1	HGSOC		10000
303	305	71	3	3	14	96	0	HGSOC	Negative	521
304	306	64	3	3	11	24	1	CCOC	Positive	41
305	307	73		2	27	39	1	HGSOC		136
306	308	80	1	1	96	96	0	EOC	Positive	41
307	309	69	3	1	64	64	0	EOC		2000
308	310	51	3	1	100	100	0	HGSOC	Positive	1680
309	311	70	3	2	7	23	1	HGSOC		1000
310	312	68		1	86	86	0	MOC		10
311	313	67		1	96	96	0	MOC	Weak	17
312	314	53	2	3	9	9	1	HGSOC		2153
313	315	65	1	2	95	95	0	EOC	Weak	385
314	316	68	3	2	NA	100	0	EOC	Positive	207
315	317	51	3	2	11	26	1	MOC		500
316	318	63		2	35	90	0	EOC	Negative	1700
317	319	53	2	3	25	94	0	EOC	Negative	74
318	320	40		3	26	96	0	HGSOC		1207
319	321	70		3	14	57	1	HGSOC	Positive	184
320	322	67	3	3	92	92	0	EOC	Weak
321	323	76	3	3	3	5	1	HGSOC	Positive	958
322	324	63	3	4	6	37	1	HGSOC		3000
323	325	42		1	14	23	1	HGSOC	Positive	3000
324	326	40		3	3	38	1	HGSOC		1700
325	327	79	3	3	NA	84	0	HGSOC	Positive
326	328	67	3	3	37	65	0	HGSOC		1627
327	329	66	3	4	7	14	1	HGSOC	Positive	474
328	330	62		1	80	80	0	MOC		130
329	331	65	3	2	84	84	0	EOC	Weak	951
330	332	73	3	3	4	19	1	HGSOC	Weak	1783
331	333	80	3	1	25	25	1	EOC		407
332	334	47	3	3	17	32	1	CCOC	Positive
333	335	79	1	3	86	86	0	LGSC	Positive	na
334	336	65	4	4	11	11	1	HGSOC	Weak	2357
335	337	73		3	NA	11	1	HGSOC	Heterogeneous
336	338	42		2	86	86	0	CCOC	Weak	na
337	339	60		3	84	84	0	HGSOC	Positive	na
338	340	62	2	1	84	84	0	MOC	Heterogeneous	19
339	341	58		4	10	14	1	EOC	Positive	80
340	342	63	3	1	36	84	0	HGSOC		7
341	343	65	3	3	80	80	0	HGSOC	Positive	167
342	344	46	3	3	11	80	0	HGSOC	Positive	2573
343	345	58	3	3	NA	54	1	HGSOC	Positive	157
344	346	69		4	1	2	1	HGSOC	Weak	2073
345	347	25		1	84	84	0	LGSC	Positive	58
346	348	36	1	1	80	80	0	LGSC	Positive	na
347	349	69	2	1	100	100	0	EOC	Positive	44
348	350	55	3	3	NA	35	1	HGSOC		na
349	351	69	3	1	72	72	0	HGSOC	Positive	39
350	352	76	3	3	1	1	1	HGSOC	Weak	330
351	353	45	3	3	15	62	0	HGSOC	Positive	5
352	354	52	1	3	68	68	0	LGSC	Positive	8
353	355	63		1	80	80	0	LGSC	Positive	8
354	356	68	3	3	28	84	0	LGSC		1400
355	357	75	3	3	3	40	1	HGSOC	Positive	1308
356	358	58		3	37	70	0	HGSOC	Positive	539
357	359	71	3	4	13	44	1	HGSOC	Weak	130
358	360	58		1	76	76	0	MOC	Positive
359	361	62	3	3	11	26	1	HGSOC	Weak	828
360	362	49	3	1	75	75	0	EOC	Weak	122
361	363	76		2	26	55	1	HGSOC	Weak	440
362	364	58	1	2	14	45	1	EOC	Positive	68
363	365	61	3	3	5	25	1	HGSOC		286
364	366	39	2	1	74	74	0	MOC		25
365	367	43	3	1	62	62	0	CCOC		55
366	368	53	3	2	84	84	0	HGSOC	Positive	88
367	369	59	3	1	NA	18	1	MOC	Positive
368	370	64	3	3	12	33	1	HGSOC	Positive	240
369	371	27		1	72	72	0	LGSC	Weak	93
370	372	73		3	15	28	1	HGSOC	Weak	1216
371	373	54		3	NA	11	1	HGSOC	Negative	69
372	374	71	3	3	12	26	1	HGSOC	Positive	2423
373	375	61	2	1	70	70	0	HGSOC	Positive	na
374	376	78		3	14	52	1	HGSOC	Negative	70
375	377	66		3	14	25	1	HGSOC	Heterogeneous	252
376	378	54	3	3	10	22	1	HGSOC	Weak	56
377	379	87	3	2	NA	47	1	MixOther	Positive	204
378	380	67	1	3	NA	61	0	EOC	Positive
379	381	63		4	14	38	1	HGSOC	Positive	4800
380	382	72		3	19	38	1	HGSOC	Heterogeneous	130
381	383	59	3	1	65	65	0	CCOC	Positive	65
382	384	63	3	2	11	22	1	HGSOC	Weak	81
383	385	52	3	3	5	17	1	HGSOC	Heterogeneous	104
384	386	65	3	1	72	72	0	CCOC	Weak	14
385	387	34		1	66	66	0	MOC	Weak	14
386	388	83		3	9	14	1	HGSOC	Weak	406
387	389	77	3	3	43	65	0	HGSOC		57
388	390	47	1	1	63	63	0	LGSC	Positive	191
389	391	66	3	3	6	12	1	HGSOC		1282
390	392	61	3	3	9	15	1	MixOther	Weak	65
391	393	66		3	NA	999999	99999	MixOther		1933
392	394	60	3	3	1	2	1	MixOther	Positive	68
393	395	62		3	NA	62	0	HGSOC	Negative	na
394	396	47		3	62	62	0	LGSC	Positive	2680
395	397	75		3	1	1	1	LGSC	Positive	79
396	398	55		4	26	32	1	HGSOC	Heterogeneous	258
397	399	60		3	11	20	1	HGSOC		na
398	400	77		1	NA	99999	99999	MOC	Negative	na
399	401	69	3	1	64	64	0	EOC	Positive	25
400	402	62		2	12	62	0	HGSOC	Positive	na
401	403	67		3	32	99999	99999	HGSOC		553
402	404	56		1	NA	65	0	MOC		na
403	405	82		1	63	63	0	HGSOC	Weak	249
404	406	46		3	1	1	1	MixOther	Positive	na
405	407	49		3	62	62	0	HGSOC	Heterogeneous	74
406	408	77		3	10	14	1	HGSOC		38
407	409	65	3	3	9	21	1	HGSOC		na
408	410	56	3	3	1	1	1	CCOC		106
409	411	53		1	63	63	0	MOC		11
410	412	82		3	1	2	1	HGSOC	Weak	46
411	413	53		3	17	27	1	HGSOC		116
412	414	56		1	20	33	1	CCOC	Positive	29
413	415	64	3	0	60	60	0	HGSOC	Positive
414	416	46	3	2	14	52	0	HGSOC	Weak	248
415	417	47		1	52	54	0	LGSC	Weak	900
416	418	56	1	4	18	42	1	MixOther	Heterogeneous	4000
417	419	60		1	32	41	0	HGSOC	Negative	na
418	420	75	2	1	29	36	1	EOC	Weak	238
419	421	79		1	60	60	0	LGSC	Positive	112
420	422	60		1	50	50	0	MixOther	Negative	1120
421	423	69		1	47	60	0	HGSOC		442
422	424	67	3	1	55	55	0	EOC	Weak	1679
423	425	51		1	48	48	0	LGSC	Positive	13
424	426	3		1	6	14	1	MOC	Positive	na
425	427	59		3	44	50	0	MixOther	Negative	na
426	428	56		1	48	48	0	MixOther	Negative	209
427	429	28		3	50	50	0	LGSC	Positive	1600
428	430	52		1	50	50	0	LGSC	Positive
429	431	66		3	14	39	1	HGSOC	Positive	373
430	432	40		1	42	42	0	MOC	Negative	8
431	433	64		1	44	44	0	LGSC	Positive	23
432	434	88		1	38	38	0	MOC	Negative	21
433	435	49		1	NA	40	0	LGSC	Positive	1481
434	436	72		3	19	38	1	HGSOC	Heterogeneous	130
435	437	68		3	10	21	1	HGSOC		937
436	438			3	26	42	0	HGSOC	Positive	na
437	439	78		3	5	50	1	HGSOC
438	440	46	1	1	NA	28	1	MOC	Positive	na
439	441	67	xxx	3	65	65	0	MixOther	Weak	34
440	442	61	3	1	NA	50	0	HGSOC	Positive	79
441	443	61	3	3	23	44	1	HGSOC	Heterogeneous	438
442	444	72	3	1	90	90	0	EOC	Weak	na
443	445	65	3	3	12	18	1	HGSOC	Weak	na
444	446	58	3	2	60	60	0	HGSOC	Positive	522
445	447	67	3	1	44	60	0	HGSOC		na
446	448	56	3	1	27	38	1	CCOC	Positive	45
447	449	62	3	3	13	61	0	HGSOC	Positive	1644
448	450	60	2	1	65	65	0	EOC	Weak	29
449	451	75	3	2	3	12	1	HGSOC		127
450	452	57	3	3	NA	99999	99999	HGSOC	Negative	168
451	454	40	3	1	60	53	0	CCOC	Positive	31
452	456	60	1	3	65	65	0	LGSC	Positive
453	457	73	3	2	21	30	1	HGSOC	Weak	18
454	458	43	2	1	NA	32	1	MOC	Weak
455	459	45	3	3	NA	8	1	HGSOC	Weak	450
456	460	24	2	3	65	65	0	MOC	Weak	42
457	461	72	3	2	12	60	0	HGSOC	Heterogeneous	25
458	468	60		2	1	1	1	HGSOC	Positive	na
459	471	51		4	18	20	1	HGSOC	Positive	8000
460	476	74		1	10	10	1	CCOC	Weak	na
461	480	75		3	1	1	1	HGSOC	Weak	na
462	483	53		3	15	40	0	HGSOC	Weak	500
463	485	62		3	11	14	1	HGSOC	Weak	na
464	500	60		NA	NA	40	0	HGSOC	Weak	215
465	501	63		3	6	23	1	HGSOC	Weak	187
466	502	73	1	1	NA	38	0	MOC	Weak	14
467	503	75		3	11	36	1	HGSOC	Positive	1296
468	504	55		1	NA	48	0	HGSOC	Weak	na
469	505	62		1	22	41	0	HGSOC	Positive	167
470	506	66		4	NA	40	0	HGSOC	Positive
471	507	44		3	14	36	0	HGSOC		750
472	508	67		3	13	40	0	HGSOC	Positive	398
473	509	62		2	21	40	0	HGSOC	Positive	na
474	510	59		3	2	5	1	HGSOC	Positive	363
475	511	57	2	1	8	19	1	MOC	Weak	44
476	512	59		1	NA	44	0	CCOC	Negative	na
477	514	58		PARK	NA	11	1	HGSOC	Positive	2000
478	515	58		2	NA	36	0	HGSOC	Positive	133
479	516	74		1	18	31	1	CCOC	Weak	10
480	519	72		1	NA	45	0	HGSOC	Positive	na
481	520	70		1	NA	38	0	HGSOC	Positive	19
482	521	51		1	12	20	1	CCOC	Negative
483	522	65		3	NA	35	1	HGSOC	Weak	3129
484	523	24	2	1	9	11	1	MOC	Heterogeneous	40
485	524	63		3	NA	44	0	MixOther	Heterogeneous	na
486	525	52		1	NA	36	0	CCOC	Weak	23
487	527	56		3	14	19	1	HGSOC	Weak	17
488	528	54		1	NA	999999	99999	LGSC	Positive	157
489	529	77		1	NA	42	0	HGSOC	Positive	11
490	530	81		3	19	40	0	HGSOC	Positive	69
491	532	65		3	9	18	1	HGSOC	Weak	2358
492	533	50		3	17	43	1	CCOC	Weak	1270
493	534	80		3	10	12	1	HGSOC	Positive	86
494	535	70		1	24	36	0	HGSOC	Positive	80
495	537	57	3	3	1	999999	1	HGSOC	Negative	168
496	539	71	3	1	2	7	1	MOC	Positive	78
497	541	71	3	4	16	43	1	HGSOC	Heterogeneous	2500
498	549	65		3	NA	15	1	MixOther	Weak
499	552	53		3	11	14	1	HGSOC	Positive
500	554	46	3	3	13	30	1	HGSOC	Heterogeneous	6103
501	555	72	3	4	1	1	1	HGSOC	Positive	na
502	558	77	3	1	28	36	0	HGSOC	Negative	50
503	559	69	1	1	1	1	1	MOC		na
504	560	66	3	3	9	61	0	HGSOC	Positive	69
505	562	58	1	3	4	11	1	LGSC		373
506	563	65	3	4	8	36	0	HGSOC	Positive	na
507	573	49	3	3	12	20	1	HGSOC	Positive	na
Legend: This table shows the clinical data and histopathologic proporties associated with the tumours/patients from the NOT cohort. Grade varies between 1 and 3. Grade 1 represents low-grade and grade 2 and 3 correspond to high-grade. Stage varies between 1 and 4. Surival months represent the time (in months) from the diagnosis to the vital status, either 0 (censored) or 1 (dead). Histology is cl…

## Sheet: Sup. Table 3 TCGA
Supplementary table 3 - Clinical data, histology, PTEN status in a subgroup of the TCGA dataset (adapted from Hanrahan et al REF)
BCR PATIENT BARCODE	Age at Diagnosis (yrs)	Tumor Stage	Tumor Grade	Tumor residual disease	Primary Therapy Outcome Success	Person Neoplasm Cancer Status	Overall Survival (mos)	Vital Status	Progression Free Status	Progression Free Survival (mos)	Platinum FreeInterval (mos)*	Platinum Status	PTEN IHC (new classification)	PTEN TCGA	PTEN expression	PTEN genotype	other mutations
TCGA-13-0720	48.7616	IIIC	G3	1-10 mm	COMPLETE RESPONSE	WITH TUMOR	44.4262	1	Recurred/Progressed	9.57377	3.7	Resistant	negative	neg	-2.773	homo	wt
TCGA-13-0725	44.0932	IIIC	G3	1-10 mm	COMPLETE RESPONSE	WITH TUMOR	12.0984	1	Recurred/Progressed	5.96721	-0.8	Resistant	negative	neg	-2.032	hemi*	PI3KCA amp
TCGA-13-0801	46.0575	IIIC	G3	No Macroscopic disease	COMPLETE RESPONSE	TUMOR FREE	8.2623	0	DiseaseFree	8.2623	3.5	Tooearly	negative	neg	-1.688	homo	wt
TCGA-13-0900	59.474	IIIC	G3		COMPLETE RESPONSE	TUMOR FREE	56.5902	0	DiseaseFree	56.5902	51.7	Sensitive	negative	neg	-0.506	hemi	wt
TCGA-13-0905	51.389	IIIC	G3		COMPLETE RESPONSE	TUMOR FREE	47.7049	0	DiseaseFree	47.7049	40.5	Sensitive	negative	neg	-2.798	homo	AKT1 amp RB1 del
TCGA-13-1488	59.5233	IV	G3	11-20 mm	COMPLETE RESPONSE	WITH TUMOR	70.623	1	Recurred/Progressed	11.5082	6	Sensitive	negative	hetero	-0.94	homo	PI3KCA amp
TCGA-13-1492	66.6986	IIIC	G3		COMPLETE RESPONSE	TUMOR FREE	72.8852	0	DiseaseFree	72.8852	65.4	Sensitive	negative	neg	-1.243	hemi fr	wt
TCGA-13-1509	64.337	IV	G3	1-10 mm	COMPLETE RESPONSE	TUMOR FREE	4.06557	0	DiseaseFree	4.06557	0	Tooearly	negative	neg	-1.641	homo	AKT1 amp RB1 mt
TCGA-13-0717	54.9096	IIIC	G3	>20mm	COMPLETE RESPONSE	WITH TUMOR	24.5246	1	Recurred/Progressed	9.63934	3.8	Resistant	weak	pos	-0.25	wt	wt
TCGA-13-0724	72.263	IV	G3	1-10 mm	PROGRESSIVE DISEASE	WITH TUMOR	1.57377	1	Recurred/Progressed	1.57377	0.3	Resistant	weak	hetero	0.175	hemi	PI3KCA amp
TCGA-13-0726	55.1616	IIIC		1-10 mm	COMPLETE RESPONSE	WITH TUMOR	31.082	1	Recurred/Progressed	12.8525	7.3	Sensitive	weak	pos	-0.235	wt	wt
TCGA-13-0761	51.2247	IV	G3	No Macroscopic disease	COMPLETE RESPONSE	WITH TUMOR	33.9672	0	Recurred/Progressed	13.8689	6.7	Sensitive	weak	pos	-0.331	wt	wt
TCGA-13-0899	60.3589	IIIC	G3	1-10 mm	COMPLETE RESPONSE	WITH TUMOR	56	0	Recurred/Progressed	17.9344	13.8	Sensitive	weak	pos	-0.421	hemi	wt
TCGA-13-0910	58.9096	IIIC	G3	1-10 mm	COMPLETE RESPONSE	TUMOR FREE	36.0328	0	DiseaseFree	36.0328	27.6	Sensitive	weak	pos	0.262	hemi	wt
TCGA-13-1407	51.7671	IIIC	G3		COMPLETE RESPONSE	TUMOR FREE	6.03279	0	DiseaseFree	6.03279	0	Tooearly	weak	pos	-0.901	hemi	wt
TCGA-13-1408	59.274	IIIC	G3	>20mm	PARTIAL RESPONSE	WITH TUMOR	5.90164	0	Recurred/Progressed	Missing		Missing	weak	hetero	0.054	hemi	BRAF amp
TCGA-13-1494	43.9397	IV	G3		COMPLETE RESPONSE	WITH TUMOR	36.5902	0	Recurred/Progressed	21.2459	16.8	Sensitive	weak	pos	0.229	wt	wt
TCGA-13-0727	71.737	IIIC	G3	1-10 mm	COMPLETE RESPONSE	WITH TUMOR	15.1475	1	Recurred/Progressed	8.29508	4.3	Resistant	heterogeneous	pos	0.172	gain	wt
TCGA-13-0730	71.5452	IIIC	G3	>20mm		WITH TUMOR	16.8197	1	Recurred/Progressed	Missing		Missing	heterogeneous	pos	-0.187	gain	KRAS amp AKT2 amp
TCGA-13-0807	54.4904	IIIC	G3	>20mm			13.5738	1	DiseaseFree	Missing		Missing	heterogeneous	pos	-0.515	hemi	wt
TCGA-13-0885	70.5808	IIIC	G3	11-20 mm	COMPLETE RESPONSE		91.1475	0	DiseaseFree	91.1475	84.4	Sensitive	heterogeneous	pos	-0.09	hemi	wt
TCGA-13-0891	73.7425	IV	G3	No Macroscopic disease	COMPLETE RESPONSE	WITH TUMOR	67.8361	0	Recurred/Progressed	23.9672	19	Sensitive	heterogeneous	hetero	-0.145	hemi	BRAF amp
TCGA-13-0893	48.3068	IIIC	G3	11-20 mm	PARTIAL RESPONSE	WITH TUMOR	41.3115	1	Recurred/Progressed	13.1803	5.8	Resistant	heterogeneous	hetero	-0.223	hemi	RB1 del
TCGA-13-0894	53.3315	IIIC	G3	1-10 mm	COMPLETE RESPONSE	WITH TUMOR	49.4754	1	Recurred/Progressed	18.5246	7.7	Sensitive	heterogeneous	pos	-0.269	gain	wt
TCGA-13-0897	54.5041	IIIC	G3	1-10 mm	COMPLETE RESPONSE	WITH TUMOR	57.3115	0	Recurred/Progressed	18.1311	13.6	Sensitive	heterogeneous	pos	0.972	gain	wt
TCGA-13-0906	50.3644	IIIC	G3	1-10 mm	COMPLETE RESPONSE	TUMOR FREE	44.8197	0	DiseaseFree	44.8197	40.1	Sensitive	heterogeneous	hetero	-0.413	wt	PI3KCA amp
TCGA-13-0912	58.7041	IIIC	G3	No Macroscopic disease	COMPLETE RESPONSE	WITH TUMOR	33.9672	0	Recurred/Progressed	15.3443	10.6	Sensitive	heterogeneous	pos
TCGA-13-0913	53.6219	IIIC	G3	No Macroscopic disease	COMPLETE RESPONSE	WITH TUMOR	29.9016	0	Recurred/Progressed	28.5574	23.4	Sensitive	heterogeneous	pos	0.034	hemi	wt
TCGA-13-0920	65.926	IIIC	G3	1-10 mm	COMPLETE RESPONSE	WITH TUMOR	13.7705	0	Recurred/Progressed	9.7377	4.8	Resistant	heterogeneous	pos	-0.432	hemi	KRAS amp
TCGA-13-0924	45.7041	IV	G3	1-10 mm	COMPLETE RESPONSE	TUMOR FREE	5.67213	0	DiseaseFree	5.67213	1.4	Tooearly	heterogeneous	hetero	-1.672	homo	RB1 del
TCGA-13-1405	49.9123	IV	G3	1-10 mm	COMPLETE RESPONSE	TUMOR FREE	7.34426	0	DiseaseFree	7.34426	2.5	Tooearly	heterogeneous	pos	-0.993	homo	wt
TCGA-13-1411	81.8438	IIIC	G3	>20mm	PARTIAL RESPONSE	WITH TUMOR	4.19672	0	Recurred/Progressed	Missing		Missing	heterogeneous	pos	0.273	wt	KRAS amp AKT2 amp
TCGA-13-1477	49.6849	IV	G2	1-10 mm	PROGRESSIVE DISEASE	WITH TUMOR	53.6721	1	Recurred/Progressed	6.88525	1	Resistant	heterogeneous	pos	0.316	gain	wt
TCGA-13-1485	48.3589	IV	G2	1-10 mm	PARTIAL RESPONSE	WITH TUMOR	20.2951	1	Recurred/Progressed	5.2459	0.7	Resistant	heterogeneous	pos	0.144	wt	wt
TCGA-13-1491	55.5178	IIIC	G3		PARTIAL RESPONSE	WITH TUMOR	52.1967	1	Recurred/Progressed	16.5574	11.7	Sensitive	heterogeneous	pos	0.55	gain	wt
TCGA-13-1497	48.0219	IIIC	G3		COMPLETE RESPONSE	WITH TUMOR	54.1639	0	Recurred/Progressed	26.6557	20.6	Sensitive	heterogeneous	hetero	-1.858	homo	PI3KCA amp
TCGA-13-0751	44.6658	IIIC		1-10 mm	COMPLETE RESPONSE	WITH TUMOR	55.0164	1	Recurred/Progressed	21.4098	12.7	Sensitive	positive	pos	-0.28	hemi	wt
TCGA-13-0755	75.1726	IV	G3	1-10 mm	PROGRESSIVE DISEASE	WITH TUMOR	2.45902	1	Recurred/Progressed	1.11475	-0.2	Resistant	positive	pos	-0.27	wt	wt
TCGA-13-0762	65.6438	IIIC	G3	No Macroscopic disease	COMPLETE RESPONSE	TUMOR FREE	32.1639	0	DiseaseFree	32.1639	27.6	Sensitive	positive	pos	0.349	wt	wt
TCGA-13-0795	66.937	IIIC	G3	>20mm	COMPLETE RESPONSE	WITH TUMOR	18.5574	0	Recurred/Progressed	9.70492	4	Resistant	positive	pos	-0.189	hemi	PI3KCA amp
TCGA-13-0799	44.3014	IIIC	G3	No Macroscopic disease	COMPLETE RESPONSE	TUMOR FREE	7.77049	0	DiseaseFree	7.77049	3	Tooearly	positive	pos	0.749	wt	RB1 del
TCGA-13-0805	57.5726	IIIC	G3	1-10 mm	PROGRESSIVE DISEASE	WITH TUMOR	35.2131	1	Recurred/Progressed	5.77049	0.9	Resistant	positive	pos	0.62	wt	wt
TCGA-13-0883	61.3562	IIIC	G3	1-10 mm	COMPLETE RESPONSE	WITH TUMOR	68.7213	1	Recurred/Progressed	26.8197	15.4	Sensitive	positive	pos	0.603	wt	KRAS amp
TCGA-13-0889	75.8192	IV		1-10 mm	COMPLETE RESPONSE	TUMOR FREE	61.6393	0	DiseaseFree	61.6393	56.5	Sensitive	positive	pos	0.754	hemi	PI3KCA amp
TCGA-13-0890	56.9041	IIIC	G3	1-10 mm	COMPLETE RESPONSE	TUMOR FREE	67.8033	0	DiseaseFree	67.8033	59.9699	Sensitive	positive	pos	0.674	gain	wt
TCGA-13-0919	52.9781	IIIC	G3	No Macroscopic disease	COMPLETE RESPONSE	TUMOR FREE	14.8525	0	DiseaseFree	14.8525	9.6	Sensitive	positive	pos	0.537	gain	wt
TCGA-13-0923	74.1918	IIIC	G3	No Macroscopic disease	COMPLETE RESPONSE	TUMOR FREE	6.39344	0	DiseaseFree	6.39344	1.4	Tooearly	positive	pos	0.283	hemi	RB1 del
TCGA-13-1404	48.7205	IIIC	G3	1-10 mm	COMPLETE RESPONSE	TUMOR FREE	6.59016	0	DiseaseFree	6.59016	-2.5	Tooearly	positive	pos	0.312	wt	RB1 del
TCGA-13-1495	60.4	IIIC	G2	1-10 mm	COMPLETE RESPONSE	WITH TUMOR	49.082	0	Recurred/Progressed	32.0328	27.5	Sensitive	positive	pos	0.52	wt	KRAS amp
TCGA-13-1505	63.6658	IIIC	G3	1-10 mm	COMPLETE RESPONSE	TUMOR FREE	4.19672	0	DiseaseFree	4.19672	-1.36995	Tooearly	positive	pos	0.218	wt	PI3KCA amp
TCGA-13-1511	52.7726	IV	G3	>20mm	PARTIAL RESPONSE	WITH TUMOR	3.7377	0	Recurred/Progressed	Missing		Missing	positive	pos	0.575	wt	KRAS amp
Legend: This table results from the merging of 2 tables from the TCGA published on Hanrahan et al (REF), one with the clinical data and the other with genomic alterations, PTEN expression and genotype. We added a collumn with our reclassification of PTEN stainings using the same scoring as we used in the SEARCH and NOT cohorts - it is labelled as PTEN IHC (new classification).
