# Supplementary material for: Combined image and genomic analysis of high-grade serous ovarian cancer reveals PTEN loss as a common driver event and prognostic classifier
Source: Genome Biol. 2014 Dec 17;15(12):526. doi: 10.1186/s13059-014-0526-8 (PMC4268857; doi:10.1186/s13059-014-0526-8)
Supplement: Additional file 5 — Code for image Analysis. Code used to estimate stromal content in TCGA histopathological images. [file 13059_2014_526_MOESM5_ESM.zip]

Archive with 30 entries (25 files):
- SSHE/
- SSHE/.DS_Store
- __MACOSX/
- __MACOSX/SSHE/
- __MACOSX/SSHE/._.DS_Store
- SSHE/ColourDeconvolve.m
- __MACOSX/SSHE/._ColourDeconvolve.m
- SSHE/Example_Script.m
- __MACOSX/SSHE/._Example_Script.m
- SSHE/HEOutline.m
- __MACOSX/SSHE/._HEOutline.m
- SSHE/HEThresh.m
- __MACOSX/SSHE/._HEThresh.m
- SSHE/readme.pdf
- SSHE/sampleImages/
- SSHE/sampleImages/.DS_Store
- __MACOSX/SSHE/sampleImages/
- __MACOSX/SSHE/sampleImages/._.DS_Store
- SSHE/sampleImages/10-0928-01A-BS1-Da123.jpg
- __MACOSX/SSHE/sampleImages/._10-0928-01A-BS1-Da123.jpg
- SSHE/sampleImages/61-1995-01A-BS1-Da193.jpg
- __MACOSX/SSHE/sampleImages/._61-1995-01A-BS1-Da193.jpg
- SSHE/sampleImages/61-2016-01A-BS1-Da69.jpg
- __MACOSX/SSHE/sampleImages/._61-2016-01A-BS1-Da69.jpg
- SSHE/sampleImages/61-21012_01A-TSI-Da99.jpg
- __MACOSX/SSHE/sampleImages/._61-21012_01A-TSI-Da99.jpg
- SSHE/SegArea.m
- __MACOSX/SSHE/._SegArea.m
- SSHE/SelectedArea.m
- __MACOSX/SSHE/._SelectedArea.m
