# Supplementary material for: Combined image and genomic analysis of high-grade serous ovarian cancer reveals PTEN loss as a common driver event and prognostic classifier
Source: Genome Biol. 2014 Dec 17;15(12):526. doi: 10.1186/s13059-014-0526-8 (PMC4268857; doi:10.1186/s13059-014-0526-8)
Supplement: Additional file 5 — Code for image Analysis. Code used to estimate stromal content in TCGA histopathological images. [file 13059_2014_526_MOESM5_ESM.zip › SSHE/Example_Script.m]

 % Load the image of interest
imIn=imread('sampleImages/61-2016-01A-BS1-Da69.jpg');   
%imIn=imread('sampleImages/10-0928-01A-BS1-Da123.jpg');

% Perform intensity adjustment of image and determine tissue occupied Area 
[HEIm, HEarea]=HEOutline(imIn);

% Colour Deconvolution: Change the colour scheme to OD and Apply Ruikfrok's
% method
CDIm=ColourDeconvolve(HEIm); 

% Threshold the resultant image to determine the stromal region
[StrIm, val]=HEThresh(CDIm);

% Image the Stromal Region
imview(SegArea(imIn, StrIm))

% COMPUTE Areas:
% Area occupied by tissue:
TArea=sum(HEarea(:))
% Area occupied by Stroma
SArea=sum(StrIm(:))
% Fraction of Image Occupied
SArea/TArea
