# Supplementary material for: Combined image and genomic analysis of high-grade serous ovarian cancer reveals PTEN loss as a common driver event and prognostic classifier
Source: Genome Biol. 2014 Dec 17;15(12):526. doi: 10.1186/s13059-014-0526-8 (PMC4268857; doi:10.1186/s13059-014-0526-8)
Supplement: Additional file 5 — Code for image Analysis. Code used to estimate stromal content in TCGA histopathological images. [file 13059_2014_526_MOESM5_ESM.zip › SSHE/HEOutline.m]

function[imOut SSeg] = HEOutline(Samp, varargin)
% HEOutline: Determines the tissue region of image. ALso scales the
% intensity within an image to [0.05 and 0.95]
%
%     [imOut, SSeg] = TMAOutline(Samp) determines the main TMA region in the
%     image Samp, which is returned in SSeg with background intensities set to 255.
%
%   Permitted variables include `entVal' - entropy threshold value [ 0, 1]
%                              'sizeVal' - fragments must occupy this
%                              fraction of the image [0 1]
%                               'intRange' - scale image to this intensity
%                               range
%
% Martins et al 2014

% check inputs

Nopt=nargin-1;
error(nargchk(1,7,Nopt+1), 'Incorrect number of input variables');
assert(ndims(Samp)>1, 'Insert an image.');
assert(round(Nopt/2)*2==Nopt, 'Error. A variable input argument is undefined');

% assign values to threshVal and sizeVal
% default values
threshVal=0.4;
sizeVal=0.1;
userVal=0;

if Nopt>=2
    for n=1:Nopt/2
        switch varargin{2*n-1}
            case 'entVal'
                threshVal=varargin{2*n};
                assert(threshVal>=0 & threshVal<=1, '''entVal'' must be a value in the range [0,1].');
                userVal=1;
            case 'sizeVal'
                sizeVal=varargin{2*n};
                assert(sizeVal>=0 & sizeVal<=1, '''sizeVal'' must be a value in the range [0,1].');
            case 'intRange'
                mrange=varargin{2*n};
                assert(length(mrange)==2, '''intRange'' must have a min and max intensity input');
                assert(mrange(1)>=0 & mrange(1)<1 & mrange(2)>0 & mrange(2)<=1, 'Intensities must be in [0,1]');
        end
    end
end

% convert image to gray and scale between [0, 255]
if ndims(Samp)==3
    OUT=rgb2gray(Samp);
else
    OUT=im2uint8(Samp);
end

if ~exist('mrange', 'var')
    mrange=im2double([min(OUT(:)), max(OUT(:))]);
end
OUT=imadjust(OUT, mrange, []);

% find edges using entropy filter
seF = strel('disk', 2);
F3=entropyfilt(OUT);

switch userVal
    case 0
        Y2=graythresh(F3)*max(F3(:))*0.75;
    case 1
        Y2=max(max(F3))*threshVal;
end

BW=zeros(size(F3));
a1=find(F3>Y2); 
BW(a1)=1;
T1=Y2;

BW=imdilate(BW, seF);
Imdiff=~BW;
est=length(find(BW==1));
B2=bwareaopen(Imdiff, round(est/15000));
BW2=bwlabel(~B2);%(SegIm);
% Determine main TMA region. Must have an area >10% of the estimated TMA size.
A2=regionprops(BW2, OUT, 'Area', 'Solidity', 'Centroid', 'MajorAxisLength', 'MinorAxisLength', 'MeanIntensity');
idx=find([A2.Area]>round(est*sizeVal));
SSeg=SelectedArea(idx, BW2, 1, Samp);
% Non-TMA regions are erased (background white) & stretch the range

if ndims(Samp)==3
    
    imOutR=Samp(:,:,1);
    imOutG=Samp(:,:,2);
    imOutB=Samp(:,:,3);
    
    imOutR=imadjust(imOutR, mrange,[0.05 0.95]);
    imOutB=imadjust(imOutB, mrange,[0.05 0.95]);
    imOutG=imadjust(imOutG, mrange,[0.05 0.95]);
    imOutR(~SSeg)=255;
    imOutG(~SSeg)=255;
    imOutB(~SSeg)=255;
    imOut=cat(3, imOutR, imOutG, imOutB);
    
else
    imOut=imadjust(Samp);
    imOut(~SSeg)=255;
end
