# Supplementary material for: Combined image and genomic analysis of high-grade serous ovarian cancer reveals PTEN loss as a common driver event and prognostic classifier
Source: Genome Biol. 2014 Dec 17;15(12):526. doi: 10.1186/s13059-014-0526-8 (PMC4268857; doi:10.1186/s13059-014-0526-8)
Supplement: Additional file 5 — Code for image Analysis. Code used to estimate stromal content in TCGA histopathological images. [file 13059_2014_526_MOESM5_ESM.zip › SSHE/HEThresh.m]

function [outIm val] = HEThresh(testIm,  val)

% HETHRESH: Thresholds the image of the Color Deconvolved image to
% highlight the stromal fractions
%
%   testIm = HistAdapt(testIm, val)
%           testIm - Input test image
%               val - Thresholds the image at this particular value.
%               Otherwise Otsu's method is adopted.

% Break into component samples

R=testIm(:,:,1);
G=testIm(:,:,2);
B=testIm(:,:,3); 

background=imopen(R,strel('disk',10));
H = fspecial('gaussian',[10 10],2);

% Find samples which are close to 0 in the R & B channels but high in G
Schan=imadjust((G+B)/2-background);
Rreg=im2bw(imfilter(R,H), 0.15);
Schan(Rreg)=0;

if exist('val', 'var') & val>0
    outIm=im2bw(Schan, val);
else
   outIm=im2bw(Schan, graythresh(Schan)*0.75);
    val=graythresh(Schan)*0.75;
end
outIm=bwareaopen(outIm, 300);
outIm=imdilate(outIm, strel('disk', 1));
end
