# Supplementary material for: Combined image and genomic analysis of high-grade serous ovarian cancer reveals PTEN loss as a common driver event and prognostic classifier
Source: Genome Biol. 2014 Dec 17;15(12):526. doi: 10.1186/s13059-014-0526-8 (PMC4268857; doi:10.1186/s13059-014-0526-8)
Supplement: Additional file 5 — Code for image Analysis. Code used to estimate stromal content in TCGA histopathological images. [file 13059_2014_526_MOESM5_ESM.zip › SSHE/SegArea.m]

function [L2] = SegArea(Samp, BWLabO)
% SEGAREA: Highlights location of a bwlabel image in a coloured image
% 
%   [L2] = SegArea(Samp, BWLabO) takes a coloured image (Samp) and overlays
%   the selected bwlabel regions (BWLabO) onto it

    % check inputs
    N=nargin;
    error(nargchk(2,2,N));
    assert(ndims(Samp)>1 & ndims(Samp)<4, 'Enter a background image!');
    assert(ndims(BWLabO)==2, 'Enter a black-white labelled image!');
    Samp=im2uint8(Samp);
    % highlight the selected regions
    M=max(max(BWLabO));
    randV=rand(M, 3);
    map=[0 1 0; 0 0 1; 1 0 0; 1 0 1; 0 1 1; randV];
    
    Lrgb = label2rgb(BWLabO, map, 'w');
    a1=find(BWLabO==0);
    Lr=Lrgb(:,:,1);
    Lg=Lrgb(:,:,2);
    Lb=Lrgb(:,:,3);
    Lr(a1)=255;
    Lg(a1)=255;
    Lb(a1)=255;
    if ndims(Samp)==2
        Rchan=(0.75*Samp+0.25*Lr);
        Bchan=(0.75*Samp+0.25*Lg);
        Cchan=(0.75*Samp+0.25*Lb);
    else
        Rchan=(0.75*Samp(:,:,1)+0.25*Lr);
        Bchan=(0.75*Samp(:,:,2)+0.25*Lg);
        Cchan=(0.75*Samp(:,:,3)+0.25*Lb);
    end
    L2=cat(3, Rchan, Bchan, Cchan);
