# Supplementary material for: Combined image and genomic analysis of high-grade serous ovarian cancer reveals PTEN loss as a common driver event and prognostic classifier
Source: Genome Biol. 2014 Dec 17;15(12):526. doi: 10.1186/s13059-014-0526-8 (PMC4268857; doi:10.1186/s13059-014-0526-8)
Supplement: Additional file 5 — Code for image Analysis. Code used to estimate stromal content in TCGA histopathological images. [file 13059_2014_526_MOESM5_ESM.zip › SSHE/SelectedArea.m]

function[BW, ImOut]=SelectedArea(idx,BW, bwlab, CSeg)

% SELECTEDAREA finds connected objects in BW with index idx.
%
%   [L] = SelectedArea(idx, BW) takes a vector of indices (idx) corresponding to
%   labels in the black-white image BW, returning the image L.
%
%   [L] = SelectedArea(idx, BW, bwlab=1) returns a BW-image L which has been
%   relabelled to have index from 1 to n. bwlab takes a binary input [0, 1]
%   to indicate whether to turn [off, on] this labelling function
%
%   [L, ImOut] = SelectedArea(idx, BW, bwlab, CSeg) performs the above
%   operation and overlays the new BW image L on the input image from which 
%   segmentation was performed, CSeg.
%
%   Note: function requires MATLAB Image Processing Toolbox
%
%   Example:
%   -------
%
%

%   Check inputs:
    N = nargin;
    error(nargchk(2, 4, N));
    assert(ndims(BW)==2, 'Enter a black-white labelled image!');
    if ~exist('CSeg', 'var'), show=0; else show=1; end
    if ~exist('bwlab', 'var'), bwlab=0; end

% find pixels which are members of idx and BW 
    se=strel('disk',2);
    Xsize=size(BW);
    a=ismember(reshape(BW,Xsize), idx);
    %a=imdilate(a, se);
    b=find(a==0);
    BW(b)=0;
    
    if show==1, ImOut=SegArea(CSeg, BW); end   
    if bwlab==1, BW=bwlabel(BW,4); end
