# Supplementary material for: Combined image and genomic analysis of high-grade serous ovarian cancer reveals PTEN loss as a common driver event and prognostic classifier
Source: Genome Biol. 2014 Dec 17;15(12):526. doi: 10.1186/s13059-014-0526-8 (PMC4268857; doi:10.1186/s13059-014-0526-8)
Supplement: Additional file 6 — R code used for data analysis and to obtain all the results and figures in this publication. R code. [file 13059_2014_526_MOESM6_ESM.zip]

Archive with 1 entries (1 files):
- 13059_2014_526_MOESM6_ESM.rnw
