# Supplementary material for: Combined image and genomic analysis of high-grade serous ovarian cancer reveals PTEN loss as a common driver event and prognostic classifier
Source: Genome Biol. 2014 Dec 17;15(12):526. doi: 10.1186/s13059-014-0526-8 (PMC4268857; doi:10.1186/s13059-014-0526-8)
Supplement: Additional file 6 — R code used for data analysis and to obtain all the results and figures in this publication. R code. [file 13059_2014_526_MOESM6_ESM.zip › 13059_2014_526_MOESM6_ESM.rnw]

% SUPPLEMENTARY MATERIAL
% !Rnw weave = knitr
\documentclass[paper=a4,notitlepage,abstracton]{scrartcl}
\usepackage[latin1]{inputenc}
\usepackage[T1]{fontenc}
%\usepackage{sweaveMacros} commented out because led to natbib clashes
\usepackage{xcolor}
\usepackage{url}
\usepackage{gensymb}
\usepackage[round]{natbib}
%packages for huge table
\usepackage{array}
\usepackage{rotating}
\usepackage{booktabs}
\usepackage{multirow}
\usepackage{decimal}
\usepackage[colorinlistoftodos]{todonotes} %\usepackage[disable]{todonotes}
\newcommand{\todoAnne}[1]{\todo[color=blue!30]{Anne: #1}}
\newcommand{\todoInes}[1]{\todo[color=green!30]{Ines: #1}}
\newcommand{\todoFlorian}[1]{\todo[color=yellow!30]{Florian: #1}}
\newcommand{\todoJames}[1]{\todo[color=grey]{James: #1}}
\newcommand{\todoFilipe}[1]{\todo[color=pink]{Filipe: #1}}
\usepackage[colorlinks=false, linktocpage=true]{hyperref} % must be last
%%%%%%%%%%%%%%%%%%%%%%%%%%%%%%%%%%%%%%%%%%%%%%%%%%%%%%%%%%%%%%%%%%%%%%
%%% START
%%%%%%%%%%%%%%%%%%%%%%%%%%%%%%%%%%%%%%%%%%%%%%%%%%%%%%%%%%%%%%%%%%%%%%
\title{Supporting Information for Martins~\emph{et~al.}~(2014)}
\date{\today}
\begin{document}

<<include=FALSE>>=
#opts_chunk$set(concordance=TRUE)
#opts_knit$set(verbose=TRUE)
@

\maketitle

%%%% TOC
\thispagestyle{empty}
\tableofcontents

%%%% TO DOs
\clearpage
%\listoftodos

%%%%%%%%%%%%%%%%%%%%%%%%%%%%%%%%%%%%%%%%%%%%%%%%%
\clearpage
\section{Libraries and functions}

The R scripts provided in this vignette fully reproduces the statistical analysis of Martins et al (2014).
The following R packages may be required:
\begin{itemize}
\item \texttt{limma} \citep{Smyth2005}
\item \texttt{made4} \citep{Culhane2005}
\item GSEA (from Broad Institute) \citep{Barbie2009}
\item \texttt{cluster} \citep{Maechler2013}
\item \texttt{survival} 
\item \texttt{clinfun} \citep{Venkatraman2013}
\item \texttt{heatmap.plus} \citep{Allen2012}
\item \texttt{csSAM} \citep{Shen-Orr2010}
\item \texttt{RColorBrewer} \citep{Neuwirth2011}
\item \texttt{scales}
\item \texttt{quantreg}
\end{itemize}

We use a local library for some low level functions.
This will be loaded from \url{http://www.markowetzlab.org/supplements/} if not present on the local machine.

<<sourceScript,message=TRUE>>=
## loaddata file from local copy or from URL
if (file.exists("../../lib/SweaveFunctionsScript.R")) {
  source("../../lib/SweaveFunctionsScript.R")
  cat("SweaveFunctionsScript lib loaded from local copy")
} else {
  source("http://www.markowetzlab.org/supplements/Martins2014-SweaveFunctionsScript.R")
  cat("SweaveFunctionScript lib loaded from URL")
}   
@

%%%%%%%%%%%%%%%%%%%%%%%%%%%%%%%%%%%%%%%%%%%%%%%%%
%%%%%%%%%%%%%%%%%%%%%%%%%%%%%%%%%%%%%%%%%%%%%%%%%
\section{External Data Sources}

The package Martins2014-supplement-data.Rdata contains the publicly available data described in the following subsections.
This will be loaded from \url{http://www.markowetzlab.org/supplements/} if not present on the local machine.

<<loadRdata,message=TRUE>>=
## load data file from local copy or from URL
if (file.exists("../../data/Martins2014-supplementary-data.Rdata")){
    load("../../data/Martins2014-supplementary-data.Rdata")
    cat("Martins2014-supplementary-data.Rdata loaded from local copy")
} else {
    load(url("http://www.markowetzlab.org/supplements/Martins2014-supplementary-data.Rdata"))
    cat("Martins2014-supplementary-data.Rdata loaded from URL") }
@

% \begin{enumerate}
% \item TCGA.GeneExpMat: Gene expression levels for the TCGA ovarian cancer data set
% \item TCGA.ClinData: The corresponding clinical information for the TCGA set
% \item Hanrahan2012: PTEN expression and immunohistochemistry (IHC) scores obtained for a subset of TCGA tumors (\cite{Hanrahan2012})
% \item SEARCH: Clinical data annotations for the SEARCH cohort
% \item NOT: Clinical data annotations for the Nottingham cohort 
% \item cbiodata: PTEN DNA methylation and CNA data for ovarian cancer downloaded from cbioportal.org  \citep{Cerami2012}
% \item CLOVAR Subtyping: Four subtypes of HGSC defined by Verhaak et al (\cite{tcga2011, Verhaak2013})
% \end{enumerate}

%%%%%%%%%%%%%%%%%%%%%%%%%%%%%%%%%%%%%%%%%%%%%%%%%
\subsection{TCGA data}

Data from 489 high-grade serous ovarian cancers reported by \citet{tcga2012} were obtained from \url{https://tcga-data.nci.nih.gov/docs/publications/ov_2011/}.
The \texttt{TCGA.GeneExpMat} object contains the gene expression matrix obtained from \url{https://tcga-data.nci.nih.gov/docs/publications/ov_2011/}:
<<GeneExpMat>>=
dim(TCGA.GeneExpMat)
@

The \texttt{TCGA.ClinData} object contains the clinical annotations for all samples obtained from:
\url{https://tcga-data.nci.nih.gov/docs/dictionary/TCGA_BCR_DataDictionary.xml}
<<ClinData>>=
dim(TCGA.ClinData)
colnames(TCGA.ClinData)
@

\subsection{PTEN immunohistochemistry on  TCGA samples}
%\subsubsection{Hanrahan~\emph{et~al.}~2012}

PTEN expression was previously assessed by immunohistochemistry (IHC) in 51 TCGA tumour samples \citet{Hanrahan2012}. 
<<hanrahan>>=
dim(Hanrahan2012)
colnames(Hanrahan2012)
@


\subsection{Gene signatures for expression subtypes and stromal scoring}


\cite{Verhaak2013} described four gene signatures for the CLOVAR classification of expression subtypes in HGSC.
The gene signatures were obtained from Supplementary Table~1 \citep{Verhaak2013}.
Patient subtype was assigned by computing a Single-sample GSEA (ssGSEAProjection) score for each gene signature and for each patient.
(The R code for this is available at the GenePattern website \url{http://www.broadinstitute.org/cancer/software/genepattern/modules/docs/ssGSEAProjection/4})
<<clovarscores>>==
attach(CLOVARscores) 
dim(CLOVARscores)
colnames(CLOVARscores)
@

The list of genes used to score each subtype were obtained from Supplementary Table~7 \citep{Verhaak2013} together with 141 stromal-specific genes described by \citet{Yoshihara2013}.

<<genesignatures>>=
attach(GeneSignatures)
names(GeneSignatures)
@


% 
% <<stromaYoshihara>>=
% length(StromalYoshihara)
% @

%The R object \texttt{StromalYoshihara} contains data from Supplementary Table 2 from \citet{Yoshihara2013} and summarizes their analysis of the TCGA data.
% The four columns shown indicate the stromal score, the immune score and the ESTIMATE score (the sum of the immune and stromal scores).
% The Tumour Purity score was computed by the authors using a cosine transform of the ESTIMATE score to give a [0,1] range.

%%%%%%%%%%%%%%%%%%%%%%%%%%%%%%%%%%%%%%%%%%%%%%%%%
\subsection{cBioData}

The \texttt{cbiodata} object contains PTEN DNA methylation, CNA data, AR and PTEN RNAseq expression values downloaded from \url{http://cbioportal.org}.

<<cbiodata>>=
dim(cbiodata)
colnames(cbiodata)
@


%%%%%%%%%%%%%%%%%%%%%%%%%%%%%%%%%%%%%%%%%%%%%%%%%
\subsection{SEARCH cohort}
In the SEARCH cohort we have \Sexpr{ncol(SEARCH)} variables for \Sexpr{nrow(SEARCH)} patient samples.
The table \texttt{SEARCH} contains the clinical information and histopathologic properties for each of the \Sexpr{nrow(SEARCH)} tumours/patients from the SEARCH cohort. 
<<search>>=
dim(SEARCH)
colnames(SEARCH)
@

Grade varies between 1--3, with grade 1 representing low-grade and grades 2 and 3 representing high-grade.
Stage varies between 1--4.
Histology is classified as CCOC (clear cell ovarian cancer), EOC (endometrial ovarian cancer), HGSC (high-grade serous ovarian cancer), LGSC (low-grade serous ovarian cancer), MOC (mucinous ovarian cancer), or mixed/other subtypes.
<<tableSearch>>=
table(SEARCH$Grade, useNA="always")
table(SEARCH$Stage, useNA="always")
table(SEARCH$HISTOLOGY, useNA="always")
@
Months to entry represent the time (in months) that lasted between diagnosis and entry in the SEARCH study. Months to status represent the time (in months) from entry into the study to the vital status, either 0 (censored) or 1 (dead). 
<<searchVitals>>=
summary(SEARCH$Months.To.Entry)
summary(SEARCH$Month.To.Status)
table(SEARCH$Vital.Status, useNA="always")
@

Estrogen and progesterone receptor staining results were  described in \citet{Sieh2013_23845225} and were classified as 0 (no expression), 1 ($< 50$\% cells stained) or 2 ($> 50$\% cells stained).
Germline BRCA mutation status was obtained from the OCAC study and was scored as either tested or not tested.
%Tested patients have scored for BRCA1 or BRCA2 mutation or a failed result.

<<searchERPR>>=
table(ER=SEARCH$ER,PR=SEARCH$PR, useNA="always")
table(SEARCH$Germline.BRCA.mut, useNA="always")
@

The characteristics and clinical information for the  SEARCH cohort are tabled below:

<<search-table, child='search-table.Rnw'>>=
@

\clearpage

%%%%%%%%%%%%%%%%%%%%%%%%%%%%%%%%%%%%%%%%%%%%%%%%%
\subsection{Nottingham cohort}

The table \texttt{NOT} shows the clinical data and histopathologic properties associated with the tumours/patients from the Nottingham cohort. In the NOT cohort we have \Sexpr{ncol(NOT)} variables for \Sexpr{nrow(NOT)} patients.

<<not>>=
dim(NOT)
colnames(NOT)
@

Grade varies between 1 and 3. Grade 1 represents low-grade and grade 3 corresponds to high-grade. Stage varies between 1 and 4. Histology is classified as CCOC (clear cell ovarian cancer), EOC (endometrial ovarian cancer), HGSC (high-grade serous ovarian cancer), LGSC (low-grade serous ovarian cancer), MOC (mucinous ovarian cancer), or mixed/other subtypes.
<<notTable>>=
table(NOT$Grade, useNA="always")
table(NOT$Stage, useNA="always")
table(NOT$HISTOLOGY, useNA="always")
@
Survival months represent the time (in months) from the diagnosis to the vital status, either 0 (censored) or 1 (dead). 
<<notSurvival>>=
summary(NOT$survival.months)
table(NOT$Vital.Status, useNA="always")
@

Together the SEARCH and NOT cohort have \Sexpr{nrow(SEARCH) + nrow(NOT)} patients.
<<tmaCounts>>=
nrow(SEARCH) + nrow(NOT)
@

The following table summarises the characteristics and clinical information in the NOT cohort:

<<nott-table, child='nott-table.Rnw'>>=
@
\clearpage


%%%%%%%%%%%%%%%%%%%%%%%%%%%%%%%%%%%%%%%%%%%%%%%%%
\clearpage
%%%%%%%%%%%%%%%%%%%%%%%%%%%%%%%%%%%%%%%%%%%%%%%%%
%%%%%%%%%%%%%%%%%%%%%%%%%%%%%%%%%%%%%%%%%%%%%%%%%
\section{Exploring the relationship between PTEN gene expression and stromal content}
%%%%%%%%%%%%%%%%%%%%%%%%%%%%%%%%%%%%%%%%%%%%%%%%%
%%%%%%%%%%%%%%%%%%%%%%%%%%%%%%%%%%%%%%%%%%%%%%%%%

In this section we aimed to investigate the relationship between PTEN expression and tumour stromal content. We performed the following analysis:
\begin{enumerate}
\item We scored the TCGA tumour images according to their tumor content in a manual and automated fashion (Figure S1A, S1B)
\item We compared our manual and automated scores with stromal scores obtained from independent sources and with ACTA2 gene expression (Figure 1B,C)
\item We confirmed that there was a good correlation between the stromal content and PTEN expression (Figure 1D)
\item Finally, we select a subgroup of TCGA samples with low ACTA2 expression, and thus low stromal contamination (Figure 1E,F)
\end{enumerate}

\subsection{Manual and automatic scoring of stromal content}

We developed an automated system in MATLAB to analyse the H\&E-stained images from TCGA and quantify the stromal content of each tumour sample (code and documentation is provided in the Supplementary Materials).
Images were segmented by first applying an entropy filter to remove background from an image, followed by colour deconvolution according to Ruifroks' method \citep{Ruifrok2001}.
The haematoxylin channel was subtracted from the eosin channel, leaving a raw stromal signal.
Otsu's thresholding and smoothing was then performed to estimate a stromal fraction \citep{Otsu1979}.
Image data from the TCGA includes 1--3 sections from each case, designated by the prefix BS1, TS1 and BS2.
Results for the automated scoring of all sections were imported into \texttt{StrFrac} in the \texttt{TCGA.BioSpecData} matrix.

<<BioSpecData>>=
dim(TCGA.BioSpecData)
colnames(TCGA.BioSpecData)[1:13] 
 @

Images were then scored by eye for overall quality using a binary pass:fail variable \texttt{ImQuality} based on frequently observed artefacts (including discoloration, folding over of the mounted section and completeness of the section).
Manual scoring was also performed for the percentage of stromal cells (\texttt{PathScore}).
The average stromal content for each sample was computed after excluding poor quality images

<<averageStromal,tidy=FALSE>>==
attach(TCGA.BioSpecData)
GoodQualAverage=rowMeans(cbind(StrFrac1*ImQuality1, 
                               StrFrac2*ImQuality2, 
                               StrFrac3*ImQuality3), na.rm=T)
summary(GoodQualAverage)
PathologistAverage=rowMeans(cbind(PathScore1*ImQuality1, 
                                  PathScore2*ImQuality2, 
                                  PathScore3*ImQuality3), na.rm=T)
summary(PathologistAverage)
detach(TCGA.BioSpecData)
@
The number of patient samples used in the study were as follows:

<<noPatients,tidy=FALSE>>==
length(which(!is.na(GoodQualAverage)))
length(which(!is.na(PathologistAverage)))
@

Filtering the data to exclude poor quality slides was performed.

<<noSlides,tidy=FALSE>>==
AutoScored=!is.na(TCGA.BioSpecData[ ,grep("StrFrac", colnames(TCGA.BioSpecData))])
ImQuality=!is.na(TCGA.BioSpecData[, grep("ImQuality", colnames(TCGA.BioSpecData))])
PathScore=!is.na(TCGA.BioSpecData[ ,grep("PathScore", colnames(TCGA.BioSpecData))])
# number of scored, good quality slides
table(AutoScored, ImQuality)
table(PathScore, ImQuality)
@
A total of 436 images were automatically scored, from which 134 images were discarded owing to poor quality, leaving 302 tissue slides from 216 patients.
Scoring by eye was performed on 312 slides, of which 46 were discarded owing to poor quality, leaving 266 slides from 194 patients.

%The headings refer to the normal cell content (Norm), Stromal cell content (Str), sum of the Normal and stromal cell content (Sum), which may not equal 100 (indicating that during scoring the pathologist does not necessarily considers the two as mutually exclusive entities), and the Tumour content (Tum). The average across all slides are recorded in columns with "av" attached to the correspondent names. 

\subsection{Automatic evaluation of stromal content of 302 HGSC tissue slides from the TCGA [Fig.~S1A, S1B]}


As described before, 302 H\&E slides were scored using the automated system and 266 slides were scored by eye for stromal content. 

<<message=FALSE,fig.width=8,fig.height=3.5,tidy=FALSE>>=
## vectorise the scores
attach(TCGA.BioSpecData)
AutoScores <- c(StrFrac1,StrFrac2,StrFrac3)
PathScores <- c(PathScore1,PathScore2,PathScore3)/100
ImQual     <- c(ImQuality1,ImQuality2,ImQuality3)

## Overview
table(ImQual,useNA="ifany")
par(mfrow=c(1,2),las=1)
hist(AutoScores,20,xlim=c(0,1),main="Automatic scoring",col="grey")
hist(PathScores,20,xlim=c(0,1),main="Manual scoring",col="grey")
@

To validate the automated scoring, we compared our results (Computed Stromal Fraction) to those obtained by manual scoring.

<<message=FALSE,tidy=FALSE, fig.width=5,fig.height=4,tidy=FALSE>>=
#determine the batch numbers used                

NIdx <- factor(substr(ID,6, 7))

#Correlation plot
par(mar=c(4.1, 4.1, 3.1, 7.1), xpd=FALSE)
plot(PathScores*ImQual, AutoScores*ImQual, 
     xlab="Manual Scoring", ylab="Computed Stromal Fraction",
     col=NIdx, pch=20, main="Figure S1A: Raw Correlation", cex.main=.8,
     xlim=c(0, 0.8), ylim=c(0, 0.8))
par(xpd=TRUE)
legend(0.85, 0.82,  
       legend=as.character(unique(NIdx)), 
       col=1:length(levels(NIdx)), lwd=1, cex=0.75,
       title="TCGA Batch Number")

#Correlation Testing
cor.test(AutoScores*ImQual, PathScores*ImQual, use="complete")
@

The correlation coefficient between manual and automated stromal scoring was 0.59 and no obvious batch effects were seen within the TCGA data. 

As manual scoring appeared highly categorized, we split the scores into 6 different groups and tested for trend using Jonckheere's method.
An increasing trend between automated and manual scoring was observed

<<message=FALSE,tidy=FALSE,fig.width=6,fig.height=5>>==
# separate manual scores into discrete groups
PathGrps <- c("<20", "20-30", "30-40", "40-50","50-60", "60+")
PatIdx <- cut(PathScores*ImQual, 
              breaks=c(0, 0.2, 0.3, 0.4, 0.5, 0.60, 1.00), 
              labels=PathGrps)
 
 boxplot(AutoScores~PatIdx, 
        xaxt='n', 
        ylab="Computed Stromal Fraction", 
        xlab="Manual Score",
        main="Figure S1B: Distribution of computed stromal fractions
        with discrete manual scores", cex.main=.8)
 axis(1, at=seq(from=1, to=6, by=1), PathGrps)

jonckheere.test(AutoScores*ImQual, 
                as.numeric(PatIdx),
                alternative="increasing", 
                nperm=1000) 
@

\subsection{Is ACTA2 a good marker for stromal content? [Fig.~1B, 1C]}

We used the stromal signature described in \citet{Yoshihara2013} to score the stromal content of the images.
We compared the automated stromal quantification with the expression of the genes in the Yoshihara signature and with ACTA2 expression.
<<message="Load Yoshihara stromal signature",tidy=FALSE,fig.width=6,fig.height=4>>==
# Run the correlation testing
YSig=c(StromalYoshihara, "ACTA2")
YSigCorr <- sapply(YSig, function(x) cor.test(TCGA.GeneExpMat[ ,x], 
                         GoodQualAverage, use="complete")[3:4])
YSigCorr=list(pval=as.numeric(YSigCorr[1, ]), 
              cor=as.numeric(YSigCorr[ 2, ]))
names(YSigCorr$pval)=YSig
names(YSigCorr$cor)=YSig
hist(YSigCorr$cor,xlim=c(-0.3,0.5),
     main="Gene expression markers for stromal content", cex.main=.8,
     xlab="Correlation gene exp vs stromal content")
@

<<tidy=FALSE,fig.width=7,fig.height=4>>=
# Plot the correlation coefficients and/or p values
par(mfrow=c(1,2))
# Plot the pvalue ranking
ord <- order(YSigCorr$pval)
plot(1:length(YSigCorr$pval), log10(YSigCorr$pval[ord]),  
     xlab="Genes [ranked by p-value]", ylab="Log10 p value", 
  	 col=ifelse(YSig[ord]=="ACTA2","red","blue"), 
		 pch=ifelse(YSig[ord]=="ACTA2",19,1), las=1,
		 xaxt='n',main="Rank of ACTA2 p-value
     with stromal content in images", cex.main=.8)
abline(h=0.3, lty=2) 
text(which(YSig[ord]=="ACTA2")+24,log10(YSigCorr$pval["ACTA2"])+0.02,"ACTA2")
# Plot the correlation ranking
ord <- order(YSigCorr$cor)
plot(1:length(YSigCorr$cor), YSigCorr$cor[ord],  
     xlab="Genes [ranked by correlation]", 
     ylab="Correlation Coefficient", 
		 col=ifelse(YSig[ord]=="ACTA2","red","blue"), 
		 pch=ifelse(YSig[ord]=="ACTA2",19,1),  
     las=1,
		 xaxt='n',
     main="Rank of ACTA2 correlation
     with stromalcontent in images", cex.main=.8)
abline(h=0.3, lty=2) 
text(which(YSig[ord]=="ACTA2")-24,YSigCorr$cor["ACTA2"]+0.02,"ACTA2")
# Correlation with ACTA2 and genes
YSigCorr$cor["ACTA2"]
@

ACTA2 is one of the top genes correlated with stromal scoring (ranked \Sexpr{length(YSig)-which(YSig[ord]=="ACTA2")}).
The following heatmap compares ACTA2 with the other top ranked stromal genes in the tumour signatures.
We correct for p-values using the BH method and select a p-value cutoff of 0.01 in the following heat-map.

<<tidy=FALSE,fig.width=6,fig.height=5>>=
# Heatmap of the top scoring genes
YSigCorr$padj=p.adjust(YSigCorr$pval, method="BH", n=ncol(TCGA.GeneExpMat))
HighYSig=YSig[which(YSigCorr$padj<0.01)]
heatmap(t(TCGA.GeneExpMat[ , HighYSig]), col=brewer.pal(9, "RdBu"),
        margins=c(0,5))
@

We next explored the correlation between the average expression of these stromal markers with the automated system (averaged over up to 3 slides per patient). 

<<message="Plot the correlation between Stromal Signature and Automated System",fig.height=4,fig.width=5,tidy=FALSE>>==
# Compute the average expression level
YSigGE=rowMeans(TCGA.GeneExpMat[ , HighYSig])

## Plot expression with observed stromal content
par(mar=c(4.1, 4.1, 3.1, 7.1), xpd=FALSE)
plot(YSigGE, GoodQualAverage, pch=20, col=NIdx,
     xlab="Stromal Signature Score", 
     ylab="Computed Stromal Fraction", 
     main="Fig 1B: Correlation between stromal
     signature and image analysis", cex.main=.8)

## regression line
a1=lm(GoodQualAverage~YSigGE) 
abline(a1, col="red", lwd=3)

## add legend
par(xpd=TRUE)
legend(3, 0.6,  legend=as.character(unique(NIdx)), 
       col=1:length(unique(NIdx)), lwd=1, 
       cex=0.75,title="TCGA Batch Number")
par(xpd=F)

# Correlation test
cor.test(GoodQualAverage,YSigGE, use="complete")
@

\subsection{Distribution of PTEN vs ACTA2 mRNA expression [Fig.~1D]}
<<Figure1D, message=FALSE,tidy=FALSE,fig.height=4>>==
breakVals=quantile(TCGA.GeneExpMat[ ,"ACTA2"], c(0, 0.25, 0.5, 0.75,1))
data_new <- cut(TCGA.GeneExpMat[ ,"ACTA2"],breaks=breakVals, label=c(1,2,3,4))
par(mfrow=c(1,2))
boxplot(TCGA.GeneExpMat[ ,"PTEN"]~data_new, notch = T,
        ylab="ACTA2 gene expression (in quartiles)", 
        names=c("Q1","Q2","Q3","Q4"), 
        horizontal=T,
        xaxt='n', las=2, col=alpha(c("dodgerblue", "powderblue", 
                                     "rosybrown1", "firebrick1"), 0.5))
# Define the x (PTEN expression) and y (stroma) variables to be plotted
xVal=TCGA.GeneExpMat[ ,"PTEN"]
yVal = TCGA.GeneExpMat[ ,"ACTA2"]
RangeX = range(xVal)*c(1.05, 1.1)
# plot the Stromal content against PTEN
colors <- densCols(xVal, yVal, colramp = colorRampPalette(c("gray65", "black")))
plot(NA,xlim=range(xVal),ylim=range(yVal), 
     xlab="PTEN expression", ylab="Stromal Content", bg="gray")
rect(RangeX[1],breakVals[1]*1.05,RangeX[2], 
     breakVals[2],col=alpha("dodgerblue", 0.25),lty=0)
rect(RangeX[1],breakVals[2],RangeX[2], 
     breakVals[3],col=alpha("powderblue",0.25), lty=0)
rect(RangeX[1],breakVals[3],RangeX[2], 
     breakVals[4],col=alpha("pink", 0.25),lty=0)
rect(RangeX[1],breakVals[4],RangeX[2], 
     breakVals[5]*1.05,col=alpha("firebrick1", 0.25),lty=0)
abline(h=breakVals[2:4],col="grey") 
points(xVal, yVal, col = colors, pch =19)

title(main="Figure 1D: PTEN expression per ACTA2 quartile", 
      cex.main=.9, outer=TRUE, line=-1)

# regression line
a1=lm(yVal~xVal)
abline(a1, lwd=3, col="red")

# test for correlation
cor.test( yVal, xVal,use="complete")
@

<<tidy=FALSE>>==
# Can also do a test for trend (increasing PTEN values)
jonckheere.test(TCGA.GeneExpMat[ ,"PTEN"], 
                as.numeric(data_new),
                alternative="increasing", 
                nperm=1000)
@

Performing a regression, we see that the correlation coefficient is \Sexpr{cor.test( yVal, xVal,use="complete")$estimate} and performing a test for trend using the quartiles gives a P value of \Sexpr{jonckheere.test(TCGA.GeneExpMat[ ,"PTEN"], 
                as.numeric(data_new),
                alternative="increasing", 
                nperm=1000)$p.value}.

%%%%%%%%%%%%%%%%%%%%%%%%%%%%%%%%%%%%%%%%%%%%%%%%%
\subsection{Selecting a subgroup of TCGA samples with low ACTA2 expression levels}

We selected the tumour samples with lowest ACTA2 expression levels (lower quartile), since these samples should be the least contaminated by stromal content:
<<message=FALSE,tidy=FALSE,fig.width=8,fig.height=3.5>>==

#categorise ACTA2 expression levels into 4 quantile groups: 
ACTA2quartiles <- cut (TCGA.GeneExpMat[,"ACTA2"], 
                     breaks = quantile (TCGA.GeneExpMat[,"ACTA2"], 
                     c (0, .25, .5, .75, 1)), 
                     include.lowest = TRUE)
summary(ACTA2quartiles)

#get subgroup of TCGA samples with the lowest ACTA2 levels
TCGA.lowACTA2 <- TCGA.GeneExpMat[
                 ACTA2quartiles==levels(ACTA2quartiles)[1],]

#plot histogram of ACTA2 expression:
par(mfrow=c(1,3))
hist(TCGA.GeneExpMat[,"PTEN"], xlab="PTEN gene expression", 
     breaks=20, main="All tumors",col="grey")
hist(TCGA.lowACTA2[,"PTEN"], xlab="PTEN gene expression", 
     breaks=20, main="Low ACTA2 tumours",col="grey")

#Plot density histogram
plot(density(TCGA.GeneExpMat[,"PTEN"]), xlab="PTEN gene expression",
     lwd=2,main="PTEN gene expression")
lines(density(TCGA.lowACTA2[,"PTEN"]),col="red",lwd=2)
legend("topleft", legend=c("All","lowACTA2"),col=c("black","red"),
       lty=1,lwd=2,cex=0.7)
@

\subsection{Differential expression analysis [Fig.~1E]}

Here, we preformed a differential gene expression analysis between PTEN-high and PTEN-low tumours using both: 

\begin{enumerate}
\item the complete set of TCGA samples (N= \Sexpr{nrow(TCGA.GeneExpMat)}) 
\item the subset of tumour samples with low ACTA2 expression (N= \Sexpr{nrow(TCGA.lowACTA2)})
\end{enumerate}

To compare PTEN-high and PTEN-low tumours we categorized the PTEN expression levels into quartiles and the top and bottom quartiles were used for differentially expression (DE) analysis using the \texttt{limma} package:
                 
<<getDEgenes,tidy=FALSE>>==
#Wrapper function around limma analysis
getDEgenes=function(ExpMat)
  {
  #Categorise PTEN expression levels into three groups
  #This vector will describe the labels in the columns of the dataset
  PTENgroups <- cut(ExpMat[,"PTEN"],
                    breaks = quantile (ExpMat[,"PTEN"], 
                    c (0, .25, .75, 1)),include.lowest = TRUE)
  levels(PTENgroups) <- c("bottom","medium","top")
  
  #Create the design matrix
  design <- model.matrix(~ -1+PTENgroups)
  colnames(design) <- levels(PTENgroups)
  levels(design) <-  levels(PTENgroups)
  
  #Fit the linear model and construct the contrast matrix
  modelfit <- lmFit(t(ExpMat), design)
  contrast.matrix <- makeContrasts(top-bottom, levels=design)
  
  #compute estimated coefficients and standard errors for contrasts
  fit <- contrasts.fit(modelfit, contrast.matrix)
  fit <- eBayes(fit)
  fit$PTENgroups <- PTENgroups
  return(fit)
  }

#Differential expression analysis
fit.alltumors <-  getDEgenes(TCGA.GeneExpMat)
fit.lowACTA2 <-   getDEgenes(TCGA.lowACTA2)
@

Differentially expressed genes (DEGs) were selected after FDR correction for multiple testing and using a p-value cutoff of 0.05: 
<<DEGs_FDR,tidy=FALSE>>==
DE.alltumors <- topTable(fit.alltumors, coef=1, adjust="fdr", 
                              sort.by="B", number=ncol(TCGA.GeneExpMat))

dim(DE.alltumors[DE.alltumors$adj.P.Val<=0.05,])
@

<<lowACTA,tidy=FALSE>>==
DE.lowACTA2 <- topTable(fit.lowACTA2, coef=1, adjust="fdr", 
                             sort.by="B", number=ncol(TCGA.lowACTA2))

dim(DE.lowACTA2[DE.lowACTA2$adj.P.Val<=0.05,])
@

The top 50 DEGs were selected for further unsupervised hierarchical clustering and visualization using the \texttt{made4} package. Unsupervised hierarchical clustering was performed the ward's method and a distance metrics based on the Pearson correlation coefficient :
<<hclust_50DEGs,tidy=FALSE, fig.height=5>>==
topgenes <- topTable(fit.alltumors, coef=1, adjust="fdr", 
                     sort.by="B", number=50)
toptable <- t(TCGA.GeneExpMat)[rownames(topgenes),]
heatplot(toptable, classvec=fit.alltumors$PTENgroups, 
         classvecCol=c("blue","gray","red"), 
         main = "Figure 1E: Top 50 DEGs\n(All tumours)",
         method="ward", cex.main=0.6)
@	

<<tidy=FALSE, fig.height=5>>==
topgenes <- topTable(fit.lowACTA2, coef=1, adjust="fdr", 
                     sort.by="B", number=50)
toptable <- t(TCGA.lowACTA2)[rownames(topgenes),]
heatplot(toptable, classvec=fit.lowACTA2$PTENgroups, 
         classvecCol=c("blue","gray","red"),
         main="Figure 1E: Top 50 DEGs\n(Low ACTA2 tumours)",
         method="ward")
@

\subsection{Low vs High PTEN expression is confounded by stroma [Fig.~1F]}
\label{confounding}

We assessed whether the differentially expressed genes between high PTEN and low PTEN were indeed enriched for stromal genes using the Yoshihara signature. We verify that in the all cohort of tumours, tumours with high PTEN expression were enriched for stromal genes and that the low ACTA2 subset doesn't show this enrichment.

<<message=FALSE,fig.width=8,fig.height=4, tidy=FALSE>>=

## Specify the dataset
DE_valsAll=cbind("ID"=rownames(DE.alltumors), 
                 DE.alltumors[,c("t","adj.P.Val")])
DE_valsQuart=cbind("ID"=rownames(DE.lowACTA2), 
                   DE.lowACTA2[,c("t","adj.P.Val")])

# Run the function
par(mfrow=c(1,2))
PlotStromalContribution(DE_valsAll, YSig, 
                        nperm=1000, ylim=c(-5,5), 
                        main=paste("All tumours (N=",
                                   nrow(TCGA.GeneExpMat),") samples", 
                                   sep=""))
PlotStromalContribution(DE_valsQuart,YSig, 
                        ylim=c(-5,5), nperm=1000,  
                        main=paste("Low ACTA2 tumours (N=",
                                   nrow(TCGA.lowACTA2),") samples", 
                                   sep=""))
@


The t statistic for genes were ranked in increasing order, and genes from the Yoshihara signature are shown in red. 
The left plot (using the raw data) shows an enrichment for stromal genes, suggesting that these results are confounded by stromal content. The right plot (using only low ACTA2 samples) illustrates a more random distribution of stromal markers. None of these had a significant p value (indicated by the dotted lines, BH adjusted p.value equal to 0.05), suggesting that stromal content will not be a confounding factor in analysis of this sub-population.


%%%%%%%%%%%%%%%%%%%%%%%%%%%%%%%%%%%%%%%%%%%%%%%%%
\clearpage
%%%%%%%%%%%%%%%%%%%%%%%%%%%%%%%%%%%%%%%%%%%%%%%%%
%%%%%%%%%%%%%%%%%%%%%%%%%%%%%%%%%%%%%%%%%%%%%%%%%
\section{Survival differences between PTEN-high and PTEN-low in HGSC}
%%%%%%%%%%%%%%%%%%%%%%%%%%%%%%%%%%%%%%%%%%%%%%%%%
%%%%%%%%%%%%%%%%%%%%%%%%%%%%%%%%%%%%%%%%%%%%%%%%%
\subsection{Survival differences between PTEN-high and PTEN-low in HGSC from the SEARCH and Nottingham cohorts [Fig.~2B, 2C, S2B]}

Immunofluorescence and immunohistochemistry for PTEN was carried out on the SEARCH TMAs.
Immunohistochemistry for PTEN was carried out on the NOT TMA.
The primary PTEN antibody (Cell signalling - PTEN Clone 138G6) was previously  validated \citep{Martins2012}.
PTEN expression, either using IF or IHC, was scored from 1 to 4 representing negative; weak; heterogeneous or positive staining, respectively.  
<<search-survival>>=
table(SEARCH$PTEN.IF, useNA="always")

table(SEARCH$PTEN.IHC, useNA="always")

table(NOT$PTEN.IHC, useNA="always")
@


To investigate whether PTEN status is correlated with patients' survival we have plotted the Kaplan-Meier estimate of the survivor function for different PTEN staining scores obtained in HGSCs. 

<<tidy=FALSE,fig.width=8,fig.height=4.5>>=
#Prepare SEARCH and NOT datasets for the plots below
colors = c("darkblue","lightblue","darkgray","red")
Ds <- subset(SEARCH, HISTOLOGY == "HGSC")
Dn <- subset(NOT, HISTOLOGY == "HGSC")
@

We plotted the Kaplan-Meier estimate of the survivor function in each cohort:
<<kaplan-meier,tidy=FALSE,fig.width=10,fig.height=4.5>>=
#SEARCH cohort
#Create the survival object
ss <- Surv(time=Ds$Months.To.Entry,time2=Ds$Month.To.Status,
           event=Ds$Vital.Status, type="counting")

#Survival curve for the SEARCH cohort and IF PTEN staining
par(mfrow=c(1,3))
plot(survfit(ss ~ Ds$PTEN.IF), col=colors, 
     xlab="Overall survival [months]",ylab="Survival Probability",
     lwd=3,las=1,main="SEARCH Cohort (PTEN.IF)")
#add legend: number of patients in each group and in brackets the number of deaths
legendtext = paste(levels(Ds$PTEN.IF),": ",table(Ds$PTEN.IF),
                   "(",table(Ds$PTEN.IF[Ds$Vital.Status==1]),")",sep="")
legend("topright",col=colors, legend=legendtext,lty=1)

#Survival curve for the SEARCH cohort and IHC PTEN staining
plot(survfit(ss ~ Ds$PTEN.IHC), col=colors, 
     xlab="Overall survival [months]",ylab="Survival Probability",
     lwd=3,las=1,main="SEARCH Cohort (PTEN.IHC)")
#add legend: number of patients in each group and in brackets the number of deaths
legendtext = paste(levels(Ds$PTEN.IHC),": ",table(Ds$PTEN.IHC),
                   "(",table(Ds$PTEN.IHC[Ds$Vital.Status==1]),")",sep="")
legend("topright",col=colors, legend=legendtext,lty=1)

#Survival curve for the NOT cohort and IHC PTEN staining
ss <- Surv(Dn$survival.months,Dn$Vital.Status)
plot(survfit(ss ~ Dn$PTEN.IHC), col=colors, 
     xlab="Overall survival [months]",ylab="Survival Probability",
     lwd=3,las=1,main="NOT Cohort (PTEN.IHC)")
#add legend: number of patients in each group and in brackets the number of deaths
legendtext = paste(levels(Dn$PTEN.IHC),": ",table(Dn$PTEN.IHC),
                   "(",table(Dn$PTEN.IHC[Dn$Vital.Status==1]),")",sep="")
legend("topright",col=colors, legend=legendtext,lty=1)
@

We converted the PTEN staining scores into "PTEN high" vs "PTEN low" (encoded in the \texttt{PTENstatus2} column) and plotted the Kaplan-Meier survival curves. 
The hazard (risk) for "PTEN high" vs "PTEN low" tumours was estimated  using the Cox-hazard regression model implemented in the function \texttt{getsurvival}:

<<univariateCox,tidy=FALSE,message=FALSE,fig.width=8,fig.height=8>>=
#Convert PTEN scoring into "PTENlow", "PTENhigh"
Ds <- subset(SEARCH, HISTOLOGY == "HGSC")
Dn <- subset(NOT, HISTOLOGY == "HGSC")
labelvect2 <- c("negative"="PTENlow","weak"="PTENlow",
                "heterogeneous"="PTENlow","positive"="PTENhigh")
Ds$PTENstatus2.IF <- factor(labelvect2[Ds$PTEN.IF],levels=c("PTENlow","PTENhigh"))
Ds$PTENstatus2.IHC <- factor(labelvect2[Ds$PTEN.IHC],levels=c("PTENlow","PTENhigh"))
Dn$PTENstatus2.IHC <- factor(labelvect2[Dn$PTEN.IHC],levels=c("PTENlow","PTENhigh"))

#SEARCH cohort
ss1 <- Surv(time=Ds$Months.To.Entry,time2=Ds$Month.To.Status,
           event=Ds$Vital.Status, type="counting")
par(mfrow=c(2,2))
survIF.SEARCH <- getsurvival(ss1, Ds$Vital.Status, Ds$PTENstatus2.IF,
                      title="Figure 2B:\nSEARCH Cohort (PTEN.IF)")

survIHC.SEARCH <- getsurvival(ss1, Ds$Vital.Status, Ds$PTENstatus2.IHC, 
                       title="SEARCH Cohort (PTEN.IHC)")
#NOT cohort
ss2 <- Surv(Dn$survival.months, Dn$Vital.Status)
survIHC.NOT <- getsurvival(ss2, Dn$Vital.Status, Dn$PTENstatus2.IHC, 
                       title="Figure 2C:\nNOT Cohort (PTEN.IHC)")

#Combined (PTEN.IHC only)
combined <- rbind(data.frame("t1"=Ds$Months.To.Entry, "t2"=Ds$Month.To.Status, 
                             "Vital.Status"=Ds$Vital.Status, 
                             "PTENstatus2.IHC"=Ds$PTENstatus2.IHC,
                             "Age.At.Diagnosis"=Ds$Age.At.Diagnosis, 
                             "Grade"=as.numeric(Ds$Grade), 
                             "Stage"=as.numeric(Ds$Stage), "study"=rep(0,nrow(Ds))),
                  data.frame("t1"=rep(0,nrow(Dn)), "t2"=Dn$survival.months, 
                             "Vital.Status"=Dn$Vital.Status, 
                             "PTENstatus2.IHC"=Dn$PTENstatus2.IHC,
                             "Age.At.Diagnosis"=Dn$Age.At.Diagnosis, 
                             "Grade"=as.numeric(Dn$Grade), 
                             "Stage"=as.numeric(Dn$Stage), 
                             "study"=rep(1,nrow(Dn))))
ss.comb <- Surv(time=combined$t1,time2=combined$t2,
           event=combined$Vital.Status, type="counting")
survIHC.combined <- getsurvival(ss.comb, combined$Vital.Status, 
                                combined$PTENstatus2.IHC,
                                title="Figure S2B:\nSEARCH+NOT Cohorts (PTEN.IHC)")


#add study to the cox regression model
survIHC.combined <- coxph(ss.comb ~ combined$study + combined$PTENstatus2.IHC)
@

The Cox regression analysis shows a higher hazard (risk of death), and thus worse prognosis, for subjects with lower PTEN staining. However, although the p-value is significant for the IF measurements, for IHC staining $P \not < 0.05 $ in the SEARCH cohort.

<<sumIF-IHC>>=
summary(survIF.SEARCH)
summary(survIHC.SEARCH)
summary(survIHC.NOT)
summary(survIHC.combined)
@

\subsection{Multivariate Cox-hazard model}

Additionally to the univariate analysis above, which showed significant differences in survival curves between "PTEN high" and "PTEN low" tumours, we used the multivariate Cox-hazard regression to correct for the patients' age, tumour stage and grade:

<<multivariateCox,tidy=FALSE>>=
#Multivariate Cox-hazard model for PTEN.IF in the SEARCH chohort
ss1 <- Surv(time=Ds$Months.To.Entry,time2=Ds$Month.To.Status,
           event=Ds$Vital.Status, type="counting")
fitIF.SEARCH <- coxph(ss1 ~ Ds$Age.At.Diagnosis + Ds$Grade + 
                        Ds$Stage + Ds$PTENstatus2.IF)

# Multivariate Cox-hazard model for PTEN.IHC in the NOT chohort
ss2 <- Surv(Dn$survival.months, Dn$Vital.Status)
fitIHC.NOT <- coxph(ss2 ~ Dn$Age.At.Diagnosis + Dn$Grade +
                        Dn$Stage + Dn$PTENstatus2.IHC)

#Multivariate Cox-hazard model for PTEN.IHC in the combined SEARCH+NOT chohorts
ss.comb <- Surv(time=combined$t1,time2=combined$t2,
           event=combined$Vital.Status, type="counting")
fitIHC.combined <- coxph(ss.comb ~ combined$study + 
                                   combined$Age.At.Diagnosis + 
                                   combined$Grade + 
                                   combined$Stage + 
                                   combined$PTENstatus2.IHC)

@

After adjustment for the other explanatory variables in the model, the PTEN "positive" IF staining is still significantly associated with higher risk:

<<>>=
summary(fitIF.SEARCH)
anova(fitIF.SEARCH)
@

In the NOT cohort:

<<>>==
summary(fitIHC.NOT)
anova(fitIHC.NOT)
@

The PTEN status obtained with IHC staining is also significantly associated with higher risk:
<<>>=
summary(fitIHC.combined)
anova(fitIHC.combined)
@


\subsection{Correlation between immunofluorescence (IF) and immunohistochemistry (IHC) staining in samples from the SEARCH cohort [Fig.~S2A]}

Although PTEN expression could be easier to quantitate using immunofluorescence (IF) rather than immunohistochemistry (IHC), the former is not as widely used by pathologists in clinical practice. Therefore, we performed both staining techniques, IHC and IF. The intensity scores for each sample can be found in the \texttt{SEARCH} data set under \texttt{PTEN.IF} and \texttt{PTEN.IHC}:

<<>>=
table(SEARCH$PTEN.IF)
table(SEARCH$PTEN.IHC)
@

We confirmed that the IHC and IF staining scores are well correlated:
<<tidy=FALSE,fig.height=5,fig.width=5>>=
data2plot <- subset(SEARCH, PTEN.IHC != "heterogeneous" & 
                      PTEN.IF != "heterogeneous" , 
                    select = c("HISTOLOGY","PTEN.IHC","PTEN.IF"))
data2plot$PTEN.IHC <- factor(data2plot$PTEN.IHC)
data2plot$PTEN.IF <- factor(data2plot$PTEN.IF)

#Plot the correlation between IF and IHC staining scores
d <- data2plot[data2plot$HISTOLOGY == "HGSC",c("PTEN.IHC","PTEN.IF")]
plotcorrImage(d)
p <- chisq.test(table(d)) #Preform chi-square test and get p-value
p <- round(p$p.value*10^32, 2)/10^32 #round
title(main=paste("Figure S2A:Correlation between\n",
                 "IF and IHC staining scores\n","p-value=",p),cex.main=.9)
@

\subsection{BRCA germline mutation against PTEN expression in SEARCH cohort}

<<tidy=FALSE>>==
# create germline mutation table and see whether there is a relationship between BRCA mutation and PTEN protein expression
MutTable=table(SEARCH$Germline.BRCA.mut, SEARCH$PTEN.IHC)
MutTable
MutTable2=matrix(c(sum(MutTable["BRCA1", c("negative", "weak") ]), 
            sum(MutTable["BRCA1", c("positive", "heterogeneous") ]),
            sum(MutTable[c("BRCA2", "Tested"), c("negative", "weak") ]),
            sum(MutTable[c("BRCA2", "Tested"), c("positive", "heterogeneous") ])),
                 nrow=2, ncol=2, dimnames=list(c("BRCA1", "wt"), c("Weak", "High")))
                
fisher.test(MutTable2)
@

%%%%%%%%%%%%%%%%%%%%%%%%%%%%%%%%%%%%%%%%%%%%%%%%%
\clearpage
%%%%%%%%%%%%%%%%%%%%%%%%%%%%%%%%%%%%%%%%%%%%%%%%%
%%%%%%%%%%%%%%%%%%%%%%%%%%%%%%%%%%%%%%%%%%%%%%%%%
\section{Exploring the relationship between PTEN loss with PTEN DNA methylation and copy number alterations}
%%%%%%%%%%%%%%%%%%%%%%%%%%%%%%%%%%%%%%%%%%%%%%%%%
%%%%%%%%%%%%%%%%%%%%%%%%%%%%%%%%%%%%%%%%%%%%%%%%%
Using the TCGA set of 489 high-grade serous ovarian cancers, we investigated the relationship between PTEN expression status, copy number alterations and methylation status. The methylation and CNA data for the 489 ovarian cancer samples can be found in the cbiodata table:
<<>>=
dim(cbiodata)
head(cbiodata)
@

First, we need to merge the cbiodata with the PTEN gene expression data within \texttt{TCGA.GeneExpMat[,"PTEN"]}:

<<>>=
#Merge gene expression data with methylation data
cbiodata <- merge(cbiodata, TCGA.GeneExpMat[,"PTEN"], by="row.names")
rownames(cbiodata) <- cbiodata$Row.names
colnames(cbiodata)[ncol(cbiodata)] <- "PTEN.exp"
head(cbiodata)
@

\subsection{Relationship between PTEN methylation and expression levels in the TCGA samples [Fig.~3B]}

By investigating PTEN DNA-methylation levels, we found that PTEN methylation is significantly different between PTEN high and PTEN low cases:

<<tidy=FALSE,fig.width=4,fig.height=5>>=
#categorise PTEN expression levels into 4 quantile groups:
groupPTENexp <- cut (cbiodata[,"PTEN.exp"],
                     breaks = quantile (cbiodata[,"PTEN.exp"], 
                     c(0, .25, .75, 1)), include.lowest = TRUE)

#plot boxplot PTEN methylation levels per group:
boxplot(cbiodata[,"PTEN.methyl"] ~  groupPTENexp, 
        main=paste("Figure 3B: Relationship between PTEN methylation",
        "and expression levels in the TCGA samples", sep="\n"),
        ylab="PTEN Methylation", xlab="PTEN expression",
        names=c("low","medium","high"),cex.main=.8)

#pvalue comparing PTEN high vs PTEN low groups
data2test <- split(cbiodata[,"PTEN.methyl"],groupPTENexp)
names(data2test)
wilcox.test(data2test[[1]], data2test[[3]])
@

\subsection{Distribution of PTEN ploidy within the TCGA dataset [Fig.~3C]}

By investigating PTEN copy number alterations, we verified that, besides the 6\% tumours with homozygous deletion (30 out of 489 tumours), loss of a single allele was prevalent in the TCGA samples (36\%; 174 out of 489 tumours):

<<tidy=FALSE,fig.width=5,fig.height=5>>=
tt <- table(cbiodata$PTEN.cnv)
par(mar=c(5,6,5,6))
pie(tt,labels=paste(names(tt)," (N=",tt,")",sep=""), cex.main=.9,
    main="Figure 3C: PTEN Copy Number\nwithin the TCGA dataset",
    col=c("red","darkorange","lightgreen","lightblue","dodgerblue"))
@

\subsection{Relationship between PTEN ploidy and expression levels in the TCGA samples [Fig.~3D]}

In order to understand if the hemizygous deletions could have functional consequences, we correlated the copy number alterations with PTEN expression. 
We found that that PTEN expression is significantly lower when there is only one allele (HetLoss), in comparison with tumours that have at least two wild-type alleles (e.g. Diploid, Gain, Amp).

<<tidy=FALSE,fig.width=5,fig.height=5>>=
bp <- boxplot(cbiodata$PTEN.exp ~ cbiodata$PTEN.cnv,plot=F)
boxplot(cbiodata$PTEN.exp ~ cbiodata$PTEN.cnv, xlab="PTEN CopyNumber", 
        ylab="PTEN Expression", names=bp$names,cex.axis=0.9, cex.main=.8,
        main=paste("Figure 3D: Relationship between PTEN ploidy and",
                   "expression levels in the TCGA samples", sep="\n"))
mtext(at=1:5,text=paste("N=",bp$n), side=1, line=2)
@
We can test whether the difference is significant:
<<tidy=FALSE>>==
# Test between diploid and Hetloss
t.test(cbiodata$PTEN.exp[cbiodata$PTEN.cnv=="Diploid"], 
       cbiodata$PTEN.exp[cbiodata$PTEN.cnv=="Hetloss"])
# Test between diploid and hom del
t.test(cbiodata$PTEN.exp[cbiodata$PTEN.cnv=="Diploid"], 
       cbiodata$PTEN.exp[cbiodata$PTEN.cnv=="Homdel"])
@

\subsection{PTEN gene expression within each IHC staining group [Fig.~3F and 3G]}

We rescored the 51 images stained for PTEN by \citet{Hanrahan2012} using a four point scale: negative, weak negative, heterogeneous and positive.
The new scores are stored in the \texttt{Hanrahan2012} object and are summarized below.

<<>>=
table(Hanrahan2012$PTEN.TCGA, useNA="always")
table(Hanrahan2012$PTEN, useNA="always")
@
<<>>=
head(Hanrahan2012)
@

We reviewed their images and classifications and applied our own scoring procedure to PTEN IHC staining. The original IHC scores published in \cite{Hanrahan2012} can be found under \texttt{Hanrahan2012\$PTEN.TCGA} and the scores obtained after our reclassification can be found under PTEN. Note that in \texttt{Hanrahan2012\$PTEN}, PTEN IHC staining was classified as "negative", "heterogeneous" and "positive" by \cite{Hanrahan2012}, while we opted to score IHC staning as "negative", "weak negative", "heterogeneous" and "positive" to further differentiate the tumours based on the intensity of PTEN staining. 

Out of the original 36 samples scored as "positive", 21 were reclassified as "heterogeneous" or "weakly positive" according to our scoring procedure:

<<fig.height=5,fig.width=5,tidy=FALSE>>=
#Figure 3F: comparing PTEN IHC scores between Hanrahan2012 
#and our own scoring procedure:
table(Hanrahan2012$PTEN, Hanrahan2012$PTEN.TCGA)
d=subset(Hanrahan2012, select = c("PTEN.TCGA","PTEN"))
plotcorrImage(d)
title(main="Fig 3F: Concordance between TCGA and our classification", 
      cex.main=.8)
@

We found that PTEN gene expression correlated well with both classification scores. However, confirming our reclassification criteria, we observe a clear difference in PTEN gene expression between "weak positive" and "positive" samples.

<<tidy=FALSE,fig.width=8,fig.height=5>>=
par(mfrow=c(1,2))
boxplot(Hanrahan2012$exp ~ Hanrahan2012$PTEN,ylab="Expression",
        xlab="PTEN classification (Ours)")
boxplot(Hanrahan2012$exp ~ Hanrahan2012$PTEN.TCGA,ylab="Expression",
        xlab="PTEN classification (TCGA)")
title(main=paste("Figure 3G: Relationship between PTEN expression", 
      "and IHC classification scores",sep="\n"), out=TRUE, line=-3)
@
There is a significant difference between PTEN expression in tumours classified as "weak positive" and "positive":
<<tidy=FALSE>>=
group1 <- Hanrahan2012$exp[Hanrahan2012$PTEN == "weak"]
group2 <- Hanrahan2012$exp[Hanrahan2012$PTEN == "positive"]
# NewData: wilcox test weak vs pos
wilcox.test(group1,group2)
# NewData: hetero vs positive
wilcox.test(Hanrahan2012$exp[Hanrahan2012$PTEN == "hetero"], 
            Hanrahan2012$exp[Hanrahan2012$PTEN == "positive"])
# NewData: weak vs hetero
# NewData: hetero vs positive
wilcox.test(Hanrahan2012$exp[Hanrahan2012$PTEN == "hetero"], 
            Hanrahan2012$exp[Hanrahan2012$PTEN == "weak"])
# Orig Data: Hetero vs positive
wilcox.test(Hanrahan2012$exp[Hanrahan2012$PTEN.TCGA == "hetero"], 
            Hanrahan2012$exp[Hanrahan2012$PTEN.TCGA == "pos"])
@
\subsection{The Hanrahan 'positive' samples can be resolved into weak, het and pos categories}
We can also look at the original 'positive' group and see if there is a difference in expression with the reclassification:
<<fig.height=4, tidy=FALSE>>==
idx=which(Hanrahan2012$PTEN.TCGA == "pos")
boxplot(Hanrahan2012$exp[idx] ~ Hanrahan2012$PTEN[idx],ylab="Expression",
        xlab="PTEN classification (Ours)",
        main ="Reclassified 'positive' samples")
## Compare the samples which were previously considered "positive" by Hanrahan with the new scorings

# new positive vs heterogeneous
wilcox.test(Hanrahan2012$exp[Hanrahan2012$PTEN.TCGA == "pos" 
                             & Hanrahan2012$PTEN=="positive"], 
            Hanrahan2012$exp[Hanrahan2012$PTEN.TCGA == "pos" 
                             & Hanrahan2012$PTEN=="hetero"])
# new positive vs weak
wilcox.test(Hanrahan2012$exp[Hanrahan2012$PTEN.TCGA == "pos" 
                             & Hanrahan2012$PTEN=="hetero"], 
            Hanrahan2012$exp[Hanrahan2012$PTEN.TCGA == "pos" 
                             & Hanrahan2012$PTEN=="weak"])
@
We see a marked variation in PTEN gene expression of samples which were labelled as positive by Hanrahan. After deconvolving the positive samples (15 remained positive, 14 became heterogeneous and 7 are now weak), we see a statistical difference between the positive group and the other two groups.

\subsection{Correlation between scores for PTEN IHC staining and PTEN CNA [Fig.~3H]}

We found that "negative" staining correlated well with homozygous deletion, while "weak" or "heterogeneous" staining correlated well with hemizygous loss and "positive" staining with no chromosomal loss:
<<tidy=FALSE,fig.height=5,fig.width=4>>=
d <- subset(Hanrahan2012, select = c("PTEN.genotype","PTEN"))
plotcorrImage(d)
#Perform Fisher's Exact test and get p-value
p <- fisher.test(table(na.omit(d))) 
title(main=paste("Figure 3H: Correlation between scores for",
     "\nPTEN IHC staining and CNA, p-value=",round(p$p.value,3)),
     cex.main=0.9)
@

%%%%%%%%%%%%%%%%%%%%%%%%%%%%%%%%%%%%%%%%%%%%%%%%%
\clearpage
%%%%%%%%%%%%%%%%%%%%%%%%%%%%%%%%%%%%%%%%%%%%%%%%%
%%%%%%%%%%%%%%%%%%%%%%%%%%%%%%%%%%%%%%%%%%%%%%%%%
\section{Testing the prognostic value of AR and its association with PTEN expression}
%%%%%%%%%%%%%%%%%%%%%%%%%%%%%%%%%%%%%%%%%%%%%%%%%
%%%%%%%%%%%%%%%%%%%%%%%%%%%%%%%%%%%%%%%%%%%%%%%%%

\subsection{Verifying AR as a differentially expressed gene using csSAM}
The theory behind csSAM method is defining two known groups (e.g.. tumour vs non-tumour) and inferring the expression of each distinct cell type. The end result is a single expression value for the two groups, on which differential gene analysis is performed. More details can be found in \citet{Shen-Orr2010}. 

Here, we run csSAM using our original Gene Expression Matrix and our Stromal Fractions estimated from Image Analysis and compare it to results attained from selecting low ACTA2 patients.


<<csSAM, cache=T>>==
## y is the group indices
y <- cut(TCGA.GeneExpMat[,"PTEN"],breaks = quantile(TCGA.GeneExpMat[,"PTEN"], 
        c (0, .25, .75, 1)),include.lowest = TRUE, labels=c(1,3,2))
## cc is the tumour and stroma content
cc=data.frame(stroma=GoodQualAverage, tumor=1-GoodQualAverage)
idx1=which(y!=3 & !is.na(cc[ ,1]))
cc=cc[idx1, ]
y=y[idx1]
summary(y)

## Run the csSAM wrapper
## TODO: apply filter to remove zero values to suppress non-serious Warnings
deconvResults = csSamWrapper(TCGA.GeneExpMat[idx1, ], cc, y, nperms = 100, alternative = "two.sided", standardize = TRUE, medianCenter = TRUE, fileName="testout.pdf")
## Note that a pdf is produced with the FDR rate and the number of genes it correlates to for each type
## summary of the results
summary(deconvResults)
## Output is a FDR for each gene:
deconvResults$sigGene.csSAM[1:2, 1:5]
@

<<>>==
## Select a FDR threshold of interest based on tumour only samples: 
GeneIdx=which(deconvResults$sigGene.csSAM[2, ]<0.2)
SigGenesTumour=colnames(TCGA.GeneExpMat)[GeneIdx]
SigGenesTumour
@
Using a cut-off of 0.2 (which is below the relatively permissive value of 0.3 reported in the publication), we find \Sexpr{length(GeneIdx)} significant genes, of which AR is one of them.

We then check to see whether the method we have applied correlates with that used in subsetting:
<<fig.height=6, fig.width=8>>==
par(mfrow=c(1,2))

# Can also test the ranking of genes with the Differential Analysis performed before
GeneTumRank=deconvResults$sigGene.csSAM[2, ]
DE_valsRank=DE_valsAll[order(DE_valsQuart[ ,1]), ]
plot(GeneTumRank, log10(DE_valsRank[ ,3]), xlab="csSAM FDR", ylab="DEGA adjusted p value", main="Comparison of Subsetting method with csSAM")
abline(h=log10(0.05), v=0.2, col="red")

## Intersect of the two methods used:
DEGenes=rownames(toptable)
venn(list(DEGA=DEGenes, csSAM=SigGenesTumour))
intersect(DEGenes, SigGenesTumour)
 @
We first compare the p-values attained from DEGA and the FDRs attained from csSAM. We see a few genes which are significant in both analyses. 

Looking at the intersect of these two lists, we see \Sexpr{length(intersect(DEGenes, SigGenesTumour))}, of which both PTEN and AR are present.

\subsection{Survival Analysis using data from the TCGA cohort [Fig.~4B]}

Using the TCGA RNAseq data, we found that low AR expression was associated with shorter overall survival:

<<fig.height=5, fig.width=5, tidy=FALSE>>==
data2plot <- merge(TCGA.ClinData, cbiodata, by.x="BCRPATIENTBARCODE",
                   by.y="row.names")
data2plot <- subset(data2plot, select=c("OverallSurvival.mos",
                                        "VITALSTATUS","AR"))
data2plot$ARquart <- cut(as.numeric(as.character(data2plot$AR)), 
            breaks=quantile(as.numeric(as.character(data2plot$AR)), 
                            c(0, 0.5, 1), na.rm=T), 
            labels=c("low", "high"))
ss=Surv(data2plot$OverallSurvival.mos, data2plot$VITALSTATUS)
table(data2plot$ARquart[!is.na(ss)])
plot(survfit(ss~data2plot$ARquart), col=c("royalblue","red"), 
     main="Figure 4B: Survival based on AR RNA-seq", cex.main=.9,
     xlab="Overall survival [months]", ylab="Survival Probability",
     lwd=2)
#add legend: number of patients in each group
legendtext = paste("AR ", levels(data2plot$ARquart),": n = ",
                   table(data2plot$ARquart[!is.na(ss)]),sep="")
legend("topright",col=c("royalblue","red"), legend=legendtext,lty=1)
survdiff(ss~data2plot$ARquart)
summary(coxph(ss~data2plot$ARquart))
@

\subsection{Validation of the survival analysis using data from the SEARCH cohort [Fig.~4C, 4D]}
To validate these results experimentally, we quantified the expression of AR in 216 tumor samples from the SEARCH cohort using IHC staining. The scores for each SEARCH sample can be found in the SEARCH object under \texttt{AR.IHC}. 43\%, 25\% and 32\% of HGSC samples expressed high levels of AR (>50\% of tumour cells), low levels of AR (<50\% of tumour cells) or no AR, respectively:

<<fig.height=5, fig.width=5, tidy=FALSE>>==
plotcorrImage(subset(SEARCH, HISTOLOGY == "HGSC", select=c("PTEN.IHC","AR.IHC")))
@

The chi-square test shows no strong correlation between AR and PTEN (p-value =  0.6349):

<<>>==
mat <- matrix(table(subset(SEARCH, HISTOLOGY == "HGSC", select=c("PTEN.IHC","AR.IHC"))), nrow=4, ncol=3)
mat
chisq.test(mat)
@

To investigate whether AR status is correlated with patients' survival we have plotted the Kaplan-Meier estimate of the survivor function for different AR staining scores obtained in HGSCs.

<<tidy=FALSE,message=FALSE,fig.width=8,fig.height=8>>=

#Prepare SEARCH and NOT datasets for the plots below
Ds <- subset(SEARCH, HISTOLOGY == "HGSC")
colors = c("darkblue","lightblue","red")

#Create the survival object
ss1 <- Surv(time=Ds$Months.To.Entry,time2=Ds$Month.To.Status,
           event=Ds$Vital.Status, type="counting")
plot(survfit(ss1 ~ Ds$AR.IHC), col= colors, 
     xlab="Overall survival [months]",ylab="Survival Probability",
     lwd=3,las=1,main="SEARCH Cohort (AR.IHC)")
#add legend: number of patients in each group and in brackets the number of deaths
legendtext = paste(levels(Ds$AR.IHC),": ",table(Ds$AR.IHC[!is.na(ss1)]),
                   "(",table(Ds$AR.IHC[!is.na(ss1) & Ds$Vital.Status==1]),")",sep="")
legend("topright",col=colors, legend=legendtext,lty=1)
@

We converted the AR IHC staining scores into "AR high" vs "AR low" (encoded in the \texttt{ARstatus} column) and plotted the Kaplan-Meier survival curves. Despite no strong association between AR and PTEN (Chi-square p-value - 0.63), we found a similar prognostic effect of AR expression in the SEARCH cohort:

<<tidy=FALSE,message=FALSE,fig.width=8,fig.height=8>>=
#convert AR scoring into "ARlow", "ARhigh"
labelvect <- c("negative"="ARlow","<50%"="ARhigh", ">50%"="ARhigh")
Ds$ARstatus <- factor(labelvect[Ds$AR.IHC],levels=c("ARlow","ARhigh"))
getsurvival(ss1, Ds$Vital.Status, Ds$ARstatus,title="SEARCH Cohort (AR.IHC)")
@

The hazard (risk) for "AR high" vs "AR low" tumours was estimated  using the Cox-hazard regression model implemented in the function \texttt{getsurvival} and correcting for the patients age, tumour stage and grade.

<<>>==
fit0 <- coxph(ss1 ~ Ds$Age.At.Diagnosis + Ds$Grade + 
                        Ds$Stage + Ds$ARstatus)
summary(fit0)
anova(fit0)
@

The AR status obtained with IHC staining is significantly associated with risk of HGSC (p-value = \Sexpr{round(anova(fit0)["Ds$ARstatus",4],3)}; HR=\Sexpr{round(1/exp(coef(fit0))[4],3)})

%\subsection{ Combination of PTEN and AR expression to infere prognosis}
%We evaluated survival using a combination of PTEN and AR. AR negative samples are defined as having no positive staining at all, and PTEN negative samples are defined as having some type of loss (not positive) 

%We see that samples positive for both PTEN and AR having better survival than samples which are negative for both. In the middle is a gradient of samples which are positive for one but not the other
%<<fig.height=5, tidy=F>>==
%palette(c("black", "red", "green", "blue", "magenta"))
%ARstat=Ds$AR.IHC!="negative"
%PTENstat=Ds$PTEN.IHC!="negative" & Ds$PTEN.IHC!="weak" 
%table(ARstat, PTENstat)
%idx3=as.logical(ARstat)+2*as.logical(PTENstat)
%summary(factor(idx3))

%plot(survfit(ss1~idx3), col=c(1:4), lwd=3, las=1, 
%     xlab="Overall survival [months]",ylab="Survival Probability",
%     main="SEARCH combined AR and PTEN")
%legend("topright",col=c(1:4), legend=c("AR-PTEN-", "AR-PTEN+", "AR+PTEN-", "AR+PTEN+"),lty=1)
%@

%<<>>==
%# check for statistical significance by adding both AR status and PTEN status in the same model
%Ds$PTENstatus2.IHC <- factor(labelvect2[Ds$PTEN.IF],levels=c("PTENlow","PTENhigh"))
%fit0 <- coxph(ss1 ~ Ds$Age.At.Diagnosis + Ds$Grade + Ds$Stage +Ds$PTENstatus2.IHC + %Ds$ARstatus )

%summary(fit0)
%anova(fit0)
%@
%This fit appears to be significant for both AR and PTEN using for PTEN.IF status but not PTEN.IHC.

%%%%%%%%%%%%%%%%%%%%%%%%%%%%%%%%%%%%%%%%%%%%%%%%%
\clearpage
%%%%%%%%%%%%%%%%%%%%%%%%%%%%%%%%%%%%%%%%%%%%%%%%%
%%%%%%%%%%%%%%%%%%%%%%%%%%%%%%%%%%%%%%%%%%%%%%%%%
\section{Differentiated and proliferative ovarian cancer subtypes are associated with high and low PTEN expression}

In \citep{Verhaak2013}, we find both subgroups assignments (based on gene signatures) and scores for each assignment associated with each tumour, as shown below.

<<message=F>>==
grep("ssGSEA",colnames(CLOVARscores),value=TRUE)

summary(factor(PatSubClass.SUBTYPE))
@

\subsection{Association between HGSC TCGA subtypes and expression of CD3, ACTA2, AR and PTEN in the TCGA dataset [Fig.~5A]}

We first evaluated the association between these ssGSEA scores and ACTA2/stromal content and CD3/leucocytes content.


<<tidy=F>>==
par(mfrow=c(2,2), oma = c( 0, 0, 1,3))
plot(Differentiated.ssGSEA.normalized.score, TCGA.GeneExpMat[, "ACTA2"], 
     xlab="Diff Score", ylab="ACTA2 expression", col=factor(PatSubClass.SUBTYPE))
plot(Immunoreactive.ssGSEA.normalized.score, TCGA.GeneExpMat[, "ACTA2"],
     xlab="Immuno Score", ylab="ACTA2 expression", col=factor(PatSubClass.SUBTYPE))
plot(Mesenchymal.ssGSEA.normalized.score, TCGA.GeneExpMat[, "ACTA2"], 
     xlab="MesScore", ylab="ACTA2 expression", col=factor(PatSubClass.SUBTYPE))
plot(Proliferative.ssGSEA.normalized.score, TCGA.GeneExpMat[, "ACTA2"],
     xlab="Prolif Score", ylab="ACTA2 expression", col=factor(PatSubClass.SUBTYPE))
title("Are ssGSEA scores influenced by stromal content?", outer = TRUE )

summary(factor(PatSubClass.SUBTYPE))

cor.test(Mesenchymal.ssGSEA.normalized.score, TCGA.GeneExpMat[, "ACTA2"])
@

Here, we see the Proliferative samples in blue, Immunoreactive samples in red, Differentiated samples in black and Mesenchymal in green.

A strong correlation between Mesenchymal score and ACTA2 expression is observed. The subgroups also tend to cluster for the Differentiated, Immunoreactive and Proliferative scores. 

Looking at the stromal content from image analysis, we also see a higher median in the Mesenchymal subtype
<<message=F, fig.width=6,fig.height=3>>==
boxplot(GoodQualAverage~PatSubClass.SUBTYPE, 
  			ylab="Stromal from Image Analysis")
@

<<tidy=FALSE>>==
## Side clolours:
# CD3: Low (white) --> High (Dark Green)
# ACTA2: Low (white) --> High (Dark Green)
# AR: Low (white) --> High (Dark Blue)
# PTEN: Low (white) --> High (Dark Blue)
# Subtype: Red DIF, Green IMR, Blue MES, Pink PRO

## Determine the side colours
SubtypeCols <- factor(PatSubClass.SUBTYPE)
levels(SubtypeCols) <- list(red = "Differentiated", green = "Immunoreactive", 
                            blue= "Mesenchymal", pink="Proliferative")
SubtypeCols=as.character(SubtypeCols)
GeneCols = sapply(c("PTEN", "AR"), function(x) cut(TCGA.GeneExpMat[ ,x], 
                  breaks=quantile(TCGA.GeneExpMat[ ,x], c(0, 0.33, 0.67, 1)), 
                  labels=c("white", "lightblue", "blue")))
MarkerCols = sapply(c("ACTA2", "CD3D"), function(x) cut(TCGA.GeneExpMat[ ,x], 
                  breaks=quantile(TCGA.GeneExpMat[ ,x], c(0, 0.33, 0.67, 1)), 
                  labels=c("white", "lightgreen", "darkgreen")))

##  Plot the heatmap
heatmap.plus(t(as.matrix(TCGA.GeneExpMat[ ,ClovarSig])),
             col=brewer.pal(10, "RdBu"), 
             ColSideColors=cbind(SubtypeCols,GeneCols, MarkerCols))
title(main=sprintf("Figure5A: Heatmap of the distribution of 
                   \nCD3 and ACTA2 expression with respect 
                   \nto CLOVAR subtypes"))
@
As expected, most of the "Mesenchymal" and "Immunoreactive" subgroups have high ACTA2 and CD3 respectively indicated by the dark and green bars above those given subtypes. Most of the "Proliferative" and "Differentiated" subtypes are shown to have little stromal or immune contamination. Note the cluster attained from this was used for Figure 5A.

We can attempt to omit these subgroups and see if there is a correlation between the Proliferative and Differentiated groups.
<<message=F>>==
PDindx=which(PatSubClass.SUBTYPE=="Proliferative" |PatSubClass.SUBTYPE=="Differentiated" )
heatmap.plus(t(as.matrix(TCGA.GeneExpMat[PDindx ,ClovarSig])), col=brewer.pal(10, "RdBu"), 
             ColSideColors=cbind(SubtypeCols[PDindx],GeneCols[PDindx, ], MarkerCols[PDindx, ])
             )
title(main=sprintf("Figure5A: Heatmap for \n Differentiated and Proliferative subtypes"))
@
Looking at the column side colours, you can see more blue on the right side than on the left side - suggesting an association of high PTEN and AR with Differentiated samples.

\subsection{Association between PTEN expression and the diferentiated and proliferative subtypes [Fig.~5B]}

We test whether the previous association is statistically significant with a ChiSquare test, focusing on simply the differentiated and proliferative columns (Figure 5B):

<<fig.height=5, fig.width=7>>==
PTENtab=data.frame(PatSubClass.SUBTYPE, GeneCols[ ,1])
ARtab=data.frame(PatSubClass.SUBTYPE, GeneCols[ ,2])
ind1=which(PTENtab[ ,1]=="Differentiated"|PTENtab[ ,1]=="Proliferative")

par(mfrow=c(1,2))

plotcorrImage(PTENtab)
title(main="Figure 5B:PTEN")
chisq.test(table(PatSubClass.SUBTYPE[ind1], GeneCols[ind1,1]))
plotcorrImage(ARtab)
title(main="Figure 5B:AR")
chisq.test(table(PatSubClass.SUBTYPE[ind1], GeneCols[ind1,2]))
@

We clearly see an association between high PTEN and Differentiated subtype and low PTEN  and Proliferative subtype. The AR difference however, is not as strong. 

%%%%%%%%%%%%%%%%%%%%%%%%%%%%%%%%%%%%%%%%%%%%%%%%%
%%%%%%%%%%%%%%%%%%%%%%%%%%%%%%%%%%%%%%%%%%%%%%%%%


%%%%%%%%%%%%%%%%%%%%%%%%%%%%%%%%%%%%%%%%%%%%%%%%%
%%%%%%%%%%%%%%%%%%%%%%%%%%%%%%%%%%%%%%%%%%%%%%%%%
\section{Session info: R-packages and their versions used for this analysis}
<<>>=
sessionInfo()
@

%%%%%%%%%%%%%%%%%%%%%%%%%%%%%%%%%%%%%%%%%%%%%%%%%
%%% References
%%%%%%%%%%%%%%%%%%%%%%%%%%%%%%%%%%%%%%%%%%%%%%%%%
\clearpage
\bibliographystyle{abbrvnat}
\bibliography{../../manuscript/pten-manuscript}


%%%%%%%%%%%%%%%%%%%%%%%%%%%%%%%%%%%%%%%%%%%%%%%%%
\end{document}
